# Supplementary material for: Characterization of the E. coli proteome and its modifications during growth and ethanol stress
Source: Front Microbiol. 2015 Feb 18;6:103. doi: 10.3389/fmicb.2015.00103 (PMC4332353; doi:10.3389/fmicb.2015.00103)
Supplement: Supplementary file 1 [file DataSheet1.ZIP]

Archive with 6 entries (6 files):
- Supplementary Figures 1-12.pptx
- Supplementary File 1- protein complex stoichiometries.pdf
- Supplementary File 2- DP pairwise comparison growth.pdf
- Supplementary File 3- DP pairwise comparison ethanol stress.pdf
- Supplementary text.pdf
- Supplementary_Tables S1-S9.xlsx
