# Supplementary material for: Characterization of the E. coli proteome and its modifications during growth and ethanol stress
Source: Front Microbiol. 2015 Feb 18;6:103. doi: 10.3389/fmicb.2015.00103 (PMC4332353; doi:10.3389/fmicb.2015.00103)
Supplement: Supplementary file 1 [file DataSheet1.ZIP › Supplementary_Tables S1-S9.xlsx]

## Sheet: Table Legends
Table	Description	Media
S1	Protein Groups identified in Growth experiments and GO enrichment data	M9 minimal medium
S2	Protein Copy number estimates during growth (TP1-TP7) (Estimates generated for TP3 {orange} , TP5{blue}, and the average between TP3 and TP5{grey} are listed)	M9 minimal medium
S3	Total number of evidences Identified and quantified, Incorporation rates of SILAC amino acid (Lys8) for all experiments (QC check)	M9 minimal medium
S4	Cell counting data generated using FACS	M9 minimal medium
S5	Total Protein moieties per cell during growth	M9 minimal medium
S6	Protein Groups identified in ethanol stress experiments and GO enrichment data	M9 minimal medium
S7	Protein Copy number estimates during ethanol stress (Estimates generated for TP3 , as TP3 is the closest timepoint to Pre-stress condition)	M9 minimal medium
S8	Dependent Peptide analysis : Growth experiments	M9 minimal medium
S9	Dependent Peptide analysis: Ethanol stress experiments	M9 minimal medium
S10	Overview Column descriptions for S1-S9

## Sheet: S1
	Protein.IDs	Peptide.Counts..all.	Protein.Names	Gene.Names	Protein.Descriptions	PEP	Sequence.Coverage.Rep1TP5....	Sequence.Coverage.Rep1TP2....	Sequence.Coverage.Rep1TP1....	Sequence.Coverage.Rep1TP3....	Sequence.Coverage.Rep1TP6....	Sequence.Coverage.Rep1TP7....	Sequence.Coverage.Rep1TP4....	Sequence.Coverage.Rep2TP5....	Sequence.Coverage.Rep2TP2....	Sequence.Coverage.Rep2TP1....	Sequence.Coverage.Rep2TP3....	Sequence.Coverage.Rep2TP6....	Sequence.Coverage.Rep2TP7....	Sequence.Coverage.Rep2TP4....	Intensity	Intensity.L	Intensity.H	Intensity.Rep1TP5	Intensity.L.Rep1TP5	Intensity.H.Rep1TP5	Intensity.Rep1TP2	Intensity.L.Rep1TP2	Intensity.H.Rep1TP2	Intensity.Rep1TP1	Intensity.L.Rep1TP1	Intensity.H.Rep1TP1	Intensity.Rep1TP3	Intensity.L.Rep1TP3	Intensity.H.Rep1TP3	Intensity.Rep1TP6	Intensity.L.Rep1TP6	Intensity.H.Rep1TP6	Intensity.Rep1TP7	Intensity.L.Rep1TP7	Intensity.H.Rep1TP7	Intensity.Rep1TP4	Intensity.L.Rep1TP4	Intensity.H.Rep1TP4	Intensity.Rep2TP5	Intensity.L.Rep2TP5	Intensity.H.Rep2TP5	Intensity.Rep2TP2	Intensity.L.Rep2TP2
0	B1X5Y1;C4ZV30;P13039	3;3;3	Enterobactin/ferric enterobactin esterase;Enterochelin esterase;Ferric enterobactin esterase	ECDH10B_0544;ECDH10B_0652;fes;b0585;JW0576	>tr|B1X5Y1|B1X5Y1_ECODH Enterobactin/ferric enterobactin esterase OS=Escherichia coli (strain K12 / DH10B) GN=fes PE=4 SV=1;>tr|C4ZV30|C4ZV30_ECOBW Enterobactin/ferric enterobactin esterase OS=Escherichia coli (strain K12 / MC4100 / BW2952) GN=fes PE=4 SV=	3.1469e-104	22.7	12.8	14.2	12.8	12.8	4.3	12.8	12.8	12.8	12.8	22.7	4.3	12.8	12.8	2018800000	1207600000	811180000	69522000	44370000	25152000	40725000	8855700	31869000	30980000	14520000	16460000	61844000	34869000	26974000	29813000	9761100	20051000	13910000	4495300	9415100	62222000	36396000	25827000	317550000	226590000	90956000	108560000	34766000
1	B1X5Z1;P10378	9;9	Enterobactin synthetase component E;2,3-dihydroxybenzoate-AMP ligase;Dihydroxybenzoic acid-activating enzyme;Enterobactin synthase component E;Enterochelin synthase E;S-dihydroxybenzoyltransferase	ECDH10B_0554;ECDH10B_0662;entE;b0594;JW0586	>tr|B1X5Z1|B1X5Z1_ECODH Enterobactin synthetase component E OS=Escherichia coli (strain K12 / DH10B) GN=entE PE=4 SV=1;>sp|P10378|ENTE_ECOLI Enterobactin synthase component E OS=Escherichia coli (strain K12) GN=entE PE=1 SV=3	8.7692e-119	20.5	12.1	20.5	20.5	20.5	20.5	20.5	15.1	15.1	15.1	20	11.6	11.6	11.6	10085000000	5655200000	4429800000	443370000	252320000	191050000	60465000	28720000	31745000	294800000	115390000	179410000	1120100000	460720000	659420000	279330000	86456000	192880000	242410000	68670000	173740000	451480000	256780000	194700000	1231600000	828370000	403200000	376850000	125440000
2	B1X622;C4ZWB4;P0A843	2;2;2	TatABCE protein translocation system subunit;Sec-independent protein translocase protein tatE	ECDH10B_0588;ECDH10B_0696;tatE;b0627;JW0622;ybeC	>tr|B1X622|B1X622_ECODH TatABCE protein translocation system subunit OS=Escherichia coli (strain K12 / DH10B) GN=tatE PE=3 SV=1;>tr|C4ZWB4|C4ZWB4_ECOBW TatABCE protein translocation system subunit OS=Escherichia coli (strain K12 / MC4100 / BW2952) GN=tatE	3.0953e-40	34.3	34.3	34.3	34.3	34.3	34.3	34.3	19.4	19.4	19.4	19.4	19.4	19.4	19.4	609720000	262520000	347200000	45944000	18610000	27333000	38930000	7106100	31824000	16043000	3548500	12494000	40742000	16971000	23771000	53242000	18403000	34839000	28155000	3046000	25109000	65873000	29880000	35994000	22222000	11194000	11029000	15177000	5760000
3	B1X6G6;C4ZUH0;P61175	9;9;9	50S ribosomal protein L22	ECDH10B_3490;rplV;b3315;eryB;JW3277	>sp|B1X6G6|RL22_ECODH 50S ribosomal protein L22 OS=Escherichia coli (strain K12 / DH10B) GN=rplV PE=3 SV=1;>sp|C4ZUH0|RL22_ECOBW 50S ribosomal protein L22 OS=Escherichia coli (strain K12 / MC4100 / BW2952) GN=rplV PE=3 SV=1;>sp|P61175|RL22_ECOLI 50S riboso	0	70	70	70	70	70	70	70	52.7	61.8	52.7	69.1	51.8	51.8	51.8	67186000000	38978000000	28208000000	2234900000	1356700000	878180000	1803600000	979450000	824100000	1658300000	790990000	867320000	2602900000	1615900000	987010000	1520300000	533130000	987180000	1123700000	481900000	641800000	2073200000	1305800000	767460000	8193900000	4589600000	3604300000	6542700000	4193200000
4	B1X6J0;C4ZUJ5;P0A6M8	36;36;36	Elongation factor G	ECDH10B_3515;fusA;b3340;far;fus;JW3302	>sp|B1X6J0|EFG_ECODH Elongation factor G OS=Escherichia coli (strain K12 / DH10B) GN=fusA PE=3 SV=1;>sp|C4ZUJ5|EFG_ECOBW Elongation factor G OS=Escherichia coli (strain K12 / MC4100 / BW2952) GN=fusA PE=3 SV=1;>sp|P0A6M8|EFG_ECOLI Elongation factor G OS=Es	0	77.8	77.8	77.8	77.8	77.8	77.8	77.8	58.1	62.5	62.9	74.1	61.2	59.4	58.1	674800000000	333030000000	341770000000	55605000000	28378000000	27227000000	50049000000	22147000000	27901000000	46666000000	24024000000	22642000000	22411000000	11595000000	10816000000	39018000000	13762000000	25256000000	45914000000	19261000000	26653000000	51517000000	26084000000	25433000000	45811000000	23562000000	22249000000	39837000000	20547000000
5	B1X6J1;C4ZUJ6;P02359	13;13;13	30S ribosomal protein S7	ECDH10B_3516;rpsG;b3341;JW3303	>sp|B1X6J1|RS7_ECODH 30S ribosomal protein S7 OS=Escherichia coli (strain K12 / DH10B) GN=rpsG PE=3 SV=1;>sp|C4ZUJ6|RS7_ECOBW 30S ribosomal protein S7 OS=Escherichia coli (strain K12 / MC4100 / BW2952) GN=rpsG PE=3 SV=1;>sp|P02359|RS7_ECOLI 30S ribosomal p	0	67.6	86.6	86.6	72.1	67.6	67.6	72.1	54.2	66.5	54.2	66.5	66.5	54.2	54.2	194020000000	124260000000	69761000000	5547700000	3402300000	2145400000	8821100000	5784500000	3036600000	8560800000	5910900000	2649900000	12817000000	9199600000	3617200000	4609300000	1549200000	3060100000	5249800000	2605400000	2644400000	9997500000	6674400000	3323100000	21291000000	12334000000	8957100000	20426000000	14990000000
6	B1X6M8;C4ZWH3;P03960	7;7;7	ATP phosphohydrolase [potassium-transporting] B chain;Potassium-binding and translocating subunit B;Potassium-translocating ATPase B chain;Potassium-transporting ATPase B chain	ECDH10B_0763;kdpB;b0697;JW0685	>sp|B1X6M8|ATKB_ECODH Potassium-transporting ATPase B chain OS=Escherichia coli (strain K12 / DH10B) GN=kdpB PE=3 SV=1;>sp|C4ZWH3|ATKB_ECOBW Potassium-transporting ATPase B chain OS=Escherichia coli (strain K12 / MC4100 / BW2952) GN=kdpB PE=3 SV=1;>sp|P039	7.5422e-13	1.3	1.3	7.8	1.3	7.8	7.8	1.3	1.3	3.4	1.3	7.3	1.3	8.2	11.1	77623000	31388000	46235000	1389200	379680	1009500	1094200	252010	842190	8004500	5288300	2716100	436000	102570	333430	16381000	3808700	12572000	10802000	2013000	8789000	129260	49226	80037	3529000	1416500	2112500	3355800	848770
7	B1X6Q6;C4ZWK0;P0AFG3	26;26;26	2-oxoglutarate decarboxylase, thiamin-requiring;2-oxoglutarate dehydrogenase E1 component;Alpha-ketoglutarate dehydrogenase	ECDH10B_0792;sucA;b0726;JW0715	>tr|B1X6Q6|B1X6Q6_ECODH 2-oxoglutarate decarboxylase, thiamin-requiring OS=Escherichia coli (strain K12 / DH10B) GN=sucA PE=4 SV=1;>tr|C4ZWK0|C4ZWK0_ECOBW 2-oxoglutarate decarboxylase, thiamin-requiring OS=Escherichia coli (strain K12 / MC4100 / BW2952) GN	0	41.5	39.3	46.3	44.9	44.3	41.3	42.9	40.5	37.3	43.9	43.3	43.3	32.9	43.3	47514000000	25970000000	21544000000	2706500000	1345500000	1361000000	2670200000	1336500000	1333700000	2341300000	1379600000	961720000	3599500000	2113200000	1486300000	1542300000	434670000	1107600000	1735200000	776700000	958530000	2580600000	1318300000	1262300000	4137000000	2243500000	1893500000	3958800000	2308600000
8	B1X6Q7;C4ZWK1;P0AFG6	16;16;16	Dihydrolipoyltranssuccinase;2-oxoglutarate dehydrogenase complex component E2;Dihydrolipoamide succinyltransferase component of 2-oxoglutarate dehydrogenase complex;Dihydrolipoyllysine-residue succinyltransferase component of 2-oxoglutarate dehydrogenase complex	ECDH10B_0793;sucB;b0727;JW0716	>tr|B1X6Q7|B1X6Q7_ECODH Dihydrolipoyltranssuccinase OS=Escherichia coli (strain K12 / DH10B) GN=sucB PE=3 SV=1;>tr|C4ZWK1|C4ZWK1_ECOBW Dihydrolipoyltranssuccinase OS=Escherichia coli (strain K12 / MC4100 / BW2952) GN=sucB PE=3 SV=1;>sp|P0AFG6|ODO2_ECOLI Di	0	65.4	65.2	55.1	45.2	45.2	55.1	45.2	44.7	49.4	37.3	47.9	37.8	36	49.6	37863000000	21531000000	16332000000	2068100000	1154100000	913960000	2270100000	1143700000	1126400000	2230800000	1370500000	860310000	2360000000	1456100000	903910000	1569800000	532540000	1037300000	1593500000	783030000	810450000	1700100000	859210000	840850000	3557000000	2020200000	1536800000	3894200000	2352800000
9	B1X6U5;C4ZS97;P33012	4;4;4	DNA gyrase inhibitor;DNA gyrase inhibitory protein;Protein sbmC	ECDH10B_2156;sbmC;b2009;gyrI;JW1991;yeeB	>tr|B1X6U5|B1X6U5_ECODH DNA gyrase inhibitor OS=Escherichia coli (strain K12 / DH10B) GN=sbmC PE=3 SV=1;>tr|C4ZS97|C4ZS97_ECOBW DNA gyrase inhibitor OS=Escherichia coli (strain K12 / MC4100 / BW2952) GN=sbmC PE=3 SV=1;>sp|P33012|SBMC_ECOLI DNA gyrase inhib	1.5012e-154	29.3	18.5	29.3	29.3	29.3	29.3	29.3	29.3	36.9	40.1	40.1	40.1	29.3	40.1	1387900000	705110000	682800000	54172000	23799000	30373000	35622000	13817000	21805000	27964000	12394000	15570000	44248000	21231000	23016000	44460000	15610000	28851000	41608000	23399000	18209000	27150000	12058000	15093000	92979000	45468000	47510000	170140000	84372000
10	B1X776;C4ZVY1;P15067	8;8;8	Glycogen debranching enzyme;Glycogen operon protein glgX	ECDH10B_3605;glgX;b3431;glyX;JW3394	>sp|B1X776|GLGX_ECODH Glycogen debranching enzyme OS=Escherichia coli (strain K12 / DH10B) GN=glgX PE=3 SV=1;>sp|C4ZVY1|GLGX_ECOBW Glycogen debranching enzyme OS=Escherichia coli (strain K12 / MC4100 / BW2952) GN=glgX PE=3 SV=1;>sp|P15067|GLGX_ECOLI Glycog	4.7951e-192	15.1	14.9	14.9	10.4	15.1	14.9	14.9	6.2	10.4	16.1	16.1	8.1	10.4	10.4	2846300000	1461700000	1384700000	253950000	137880000	116070000	246790000	94550000	152240000	122450000	47098000	75357000	12534000	5882800	6651300	130810000	44220000	86589000	148670000	78173000	70494000	194180000	96645000	97531000	127230000	69519000	57715000	80961000	36829000
11	B1X777;C4ZVY2;P07762	17;17;17	1,4-alpha-glucan-branching enzyme;1,4-alpha-D-glucan:1,4-alpha-D-glucan 6-glucosyl-transferase;Glycogen-branching enzyme	ECDH10B_3606;glgB;b3432;JW3395	>tr|B1X777|B1X777_ECODH 1,4-alpha-glucan branching enzyme GlgB OS=Escherichia coli (strain K12 / DH10B) GN=glgB PE=3 SV=1;>tr|C4ZVY2|C4ZVY2_ECOBW 1,4-alpha-glucan branching enzyme GlgB OS=Escherichia coli (strain K12 / MC4100 / BW2952) GN=glgB PE=3 SV=1;>s	3.089e-157	25.3	29.3	31.9	29.1	29.1	28	29.3	27.7	20.9	27.6	26.9	20.9	24	19.1	6373600000	4236000000	2137600000	310960000	218350000	92613000	401040000	227900000	173130000	467670000	263200000	204470000	127070000	85722000	41345000	202910000	99682000	103230000	437040000	225850000	211190000	374140000	259060000	115080000	821590000	584260000	237330000	302180000	193550000
12	B1X785;C4ZXS5;P0AB91	19;19;19	3-deoxy-D-arabino-heptulosonate-7-phosphate synthase, phenylalanine repressible;3-deoxy-D-arabino-heptulosonate 7-phosphate synthase;DAHP synthase;Phospho-2-dehydro-3-deoxyheptonate aldolase, Phe-sensitive;Phospho-2-keto-3-deoxyheptonate aldolase	aroG;ECDH10B_0821;b0754;JW0737	>tr|B1X785|B1X785_ECODH Phospho-2-dehydro-3-deoxyheptonate aldolase OS=Escherichia coli (strain K12 / DH10B) GN=aroG PE=3 SV=1;>tr|C4ZXS5|C4ZXS5_ECOBW Phospho-2-dehydro-3-deoxyheptonate aldolase OS=Escherichia coli (strain K12 / MC4100 / BW2952) GN=aroG PE	0	78.6	71.7	78.6	71.7	69.4	69.4	78.6	58	58	60.3	60.3	64.9	53.1	58	164700000000	81904000000	82792000000	9222800000	4581700000	4641100000	6378700000	2286200000	4092500000	7731200000	3415100000	4316100000	7825100000	3638400000	4186700000	5086400000	1684900000	3401500000	3998600000	1099500000	2899100000	8748300000	4399800000	4348600000	17272000000	10046000000	7226000000	10677000000	4839100000
13	B1X7S7;C4ZW18;P37617	9;9;9	Zinc, cobalt and lead efflux system;Lead, cadmium, zinc and mercury-transporting ATPase	ECDH10B_3643;zntA;b3469;JW3434;yhhO	>tr|B1X7S7|B1X7S7_ECODH Zinc, cobalt and lead efflux system OS=Escherichia coli (strain K12 / DH10B) GN=zntA PE=3 SV=1;>tr|C4ZW18|C4ZW18_ECOBW Zinc, cobalt and lead efflux system OS=Escherichia coli (strain K12 / MC4100 / BW2952) GN=zntA PE=3 SV=1;>sp|P376	5.1081e-121	23.1	23.1	23.1	23.1	23.1	23.1	23.1	22	14.2	22	17.9	12.3	15.3	17.9	1550000000	920510000	629480000	53375000	28254000	25121000	83755000	47380000	36374000	32780000	22602000	10178000	51439000	28795000	22644000	30773000	11386000	19386000	23329000	7846200	15483000	59637000	29815000	29822000	247700000	132710000	114990000	121430000	97897000
14	B1X881;C4ZU28;P0AA43	7;7;7	Pseudouridine synthase;16S pseudouridine 516 synthase;16S pseudouridylate 516 synthase;Ribosomal small subunit pseudouridine synthase A;rRNA pseudouridylate synthase A;rRNA-uridine isomerase A	ECDH10B_2341;rsuA;b2183;JW2171;yejD	>tr|B1X881|B1X881_ECODH Pseudouridine synthase OS=Escherichia coli (strain K12 / DH10B) GN=rsuA PE=3 SV=1;>tr|C4ZU28|C4ZU28_ECOBW Pseudouridine synthase OS=Escherichia coli (strain K12 / MC4100 / BW2952) GN=rsuA PE=3 SV=1;>sp|P0AA43|RSUA_ECOLI Ribosomal sm	1.5395e-133	77.1	77.1	77.1	77.1	77.1	65.4	77.1	46.8	31.2	46.8	31.2	20.3	46.8	31.2	5299500000	2402000000	2897500000	633730000	281670000	352060000	523730000	200780000	322950000	541860000	256530000	285330000	584830000	266050000	318770000	231420000	59593000	171820000	272260000	86701000	185560000	292480000	128230000	164250000	166600000	85900000	80701000	244370000	116580000
15	B1X8Q8;C4ZQ80;P0A6Q3	9;9;9	3-hydroxydecanoyl-[acyl-carrier-protein] dehydratase;Beta-hydroxydecanoyl thioester dehydrase	ECDH10B_1024;fabA;b0954;JW0937	>sp|B1X8Q8|FABA_ECODH 3-hydroxydecanoyl-[acyl-carrier-protein] dehydratase OS=Escherichia coli (strain K12 / DH10B) GN=fabA PE=3 SV=1;>sp|C4ZQ80|FABA_ECOBW 3-hydroxydecanoyl-[acyl-carrier-protein] dehydratase OS=Escherichia coli (strain K12 / MC4100 / BW29	0	64	64.5	64.5	46.5	64.5	64.5	64.5	53.5	53.5	47.7	53.5	53.5	36	53.5	31927000000	20737000000	11190000000	2052000000	1520700000	531270000	1324500000	702280000	622200000	1156300000	735950000	420380000	1630000000	1132500000	497560000	1255400000	602490000	652880000	1737900000	1242700000	495130000	2285700000	1661900000	623800000	2031300000	1324700000	706640000	1879000000	1044000000
16	B1X8Z7;C4ZUC8;P0AFD1	5;5;5	NADH:ubiquinone oxidoreductase, chain E;NADH dehydrogenase I subunit E;NADH-quinone oxidoreductase subunit E;NDH-1 subunit E;NUO5	ECDH10B_2447;nuoE;b2285;JW2280	>tr|B1X8Z7|B1X8Z7_ECODH NADH:ubiquinone oxidoreductase, chain E OS=Escherichia coli (strain K12 / DH10B) GN=nuoE PE=3 SV=1;>tr|C4ZUC8|C4ZUC8_ECOBW NADH:ubiquinone oxidoreductase, chain E OS=Escherichia coli (strain K12 / MC4100 / BW2952) GN=nuoE PE=3 SV=1;	9.541e-25	16.3	54.8	54.8	40.4	16.3	16.3	16.3	32.5	54.8	57.2	41	54.8	30.1	57.2	1236700000	608230000	628460000	25937000	9168800	16768000	61729000	36204000	25525000	66545000	40972000	25573000	43720000	25278000	18442000	32953000	4692800	28260000	15423000	3582100	11841000	25575000	9075500	16500000	94210000	34922000	59288000	151390000	103280000
17	B1X8Z8;C4ZUC9;P33599	13;13;13	NADH dehydrogenase I subunit C/D;NADH-quinone oxidoreductase subunit C/D;NDH-1 subunit C/D;NUO3/NUO4	ECDH10B_2448;nuoC;nuoCD;nuoD;b2286;JW5375	>sp|B1X8Z8|NUOCD_ECODH NADH-quinone oxidoreductase subunit C/D OS=Escherichia coli (strain K12 / DH10B) GN=nuoC PE=3 SV=1;>tr|C4ZUC9|C4ZUC9_ECOBW NADH:ubiquinone oxidoreductase, chain C,D OS=Escherichia coli (strain K12 / MC4100 / BW2952) GN=BWG_2060 PE=3	0	31.3	35.3	31.3	31.3	35.3	31.3	31.3	25.7	32.5	32.2	30.3	27.3	32.2	32.2	12902000000	6992200000	5909700000	829140000	382870000	446270000	1732600000	997910000	734660000	743590000	491840000	251750000	154650000	88323000	66327000	604580000	151900000	452680000	606500000	235450000	371050000	791580000	413810000	377770000	874610000	429570000	445040000	899490000	607760000
18	B1X8Z9;C4ZUD0;P0AFC7	6;6;6	NADH dehydrogenase I subunit B;NADH-quinone oxidoreductase subunit B;NDH-1 subunit B;NUO2	ECDH10B_2449;nuoB;b2287;JW5875	>sp|B1X8Z9|NUOB_ECODH NADH-quinone oxidoreductase subunit B OS=Escherichia coli (strain K12 / DH10B) GN=nuoB PE=3 SV=1;>sp|C4ZUD0|NUOB_ECOBW NADH-quinone oxidoreductase subunit B OS=Escherichia coli (strain K12 / MC4100 / BW2952) GN=nuoB PE=3 SV=1;>sp|P0AF	0	46.8	46.8	35	46.8	46.8	35	46.8	35	35	35	35	27.7	21.4	27.7	4063500000	2215600000	1847900000	131800000	53667000	78136000	134300000	79597000	54702000	204780000	127580000	77202000	220920000	127810000	93110000	85136000	16785000	68351000	77464000	24927000	52537000	172900000	77100000	95799000	250380000	118360000	132020000	576730000	384720000
19	B1X9G2;C4ZRY9;P33136	20;20;20	Glucans biosynthesis protein G	ECDH10B_1120;mdoG;opgG;b1048;JW1035	>sp|B1X9G2|OPGG_ECODH Glucans biosynthesis protein G OS=Escherichia coli (strain K12 / DH10B) GN=mdoG PE=3 SV=1;>sp|C4ZRY9|OPGG_ECOBW Glucans biosynthesis protein G OS=Escherichia coli (strain K12 / MC4100 / BW2952) GN=mdoG PE=3 SV=1;>sp|P33136|OPGG_ECOLI	0	52.6	40.1	49.7	52.6	52.6	52.6	51.1	39.5	39.5	39.5	54.6	42.9	38.2	39.5	39634000000	25769000000	13865000000	2329300000	1522700000	806690000	257120000	152960000	104170000	2016000000	1246500000	769450000	5437400000	3182000000	2255300000	2078800000	1032600000	1046100000	2308600000	1517200000	791410000	2463500000	1630800000	832710000	3322500000	2261000000	1061500000	2051500000	1290900000
20	B1X9J7;C4ZS24;P21513	22;22;22	RNase E;Ribonuclease E	ECDH10B_1155;rne;ams;b1084;hmp1;JW1071	>tr|B1X9J7|B1X9J7_ECODH RNase E OS=Escherichia coli (strain K12 / DH10B) GN=rne PE=4 SV=1;>tr|C4ZS24|C4ZS24_ECOBW Fused ribonucleaseE: endoribonuclease/RNA-binding protein/RNA degradosome binding protein OS=Escherichia coli (strain K12 / MC4100 / BW2952) G	0	48.9	45.2	46.8	39.8	38.2	45.2	45.5	32.7	33.8	33.8	39.4	33.8	33.9	31.7	36137000000	19794000000	16344000000	3092600000	1832600000	1260000000	2054000000	905320000	1148700000	1201500000	592220000	609250000	1808600000	994000000	814650000	1567700000	600170000	967560000	1905900000	963700000	942210000	2442700000	1317000000	1125700000	2525300000	1406800000	1118500000	2574800000	1431400000
21	B1X9V9;C4ZZ09;P0A6E6	8;8;8	ATP synthase epsilon chain;ATP synthase F1 sector epsilon subunit;F-ATPase epsilon subunit	atpC;ECDH10B_3918;b3731;JW3709;papG;uncC	>sp|B1X9V9|ATPE_ECODH ATP synthase epsilon chain OS=Escherichia coli (strain K12 / DH10B) GN=atpC PE=3 SV=1;>sp|C4ZZ09|ATPE_ECOBW ATP synthase epsilon chain OS=Escherichia coli (strain K12 / MC4100 / BW2952) GN=atpC PE=3 SV=1;>sp|P0A6E6|ATPE_ECOLI ATP synt	1.7706e-293	64	64	64	64	64	64	64	97.1	97.1	97.1	97.1	65.5	65.5	65.5	28694000000	13257000000	15436000000	733990000	304280000	429700000	918120000	375220000	542900000	1018800000	497840000	521000000	1051700000	500130000	551560000	847720000	220770000	626940000	807750000	345520000	462230000	889210000	390550000	498660000	3032900000	1308100000	1724800000	2423200000	1217400000
22	B1XA45;C4ZS75;P75966	3;3;3	Pseudouridine synthase;Ribosomal large subunit pseudouridine synthase E;rRNA pseudouridylate synthase E;rRNA-uridine isomerase E	ECDH10B_1207;rluE;b1135;JW1121;ymfC	>tr|B1XA45|B1XA45_ECODH Pseudouridine synthase OS=Escherichia coli (strain K12 / DH10B) GN=rluE PE=3 SV=1;>tr|C4ZS75|C4ZS75_ECOBW Pseudouridine synthase OS=Escherichia coli (strain K12 / MC4100 / BW2952) GN=rluE PE=3 SV=1;>sp|P75966|RLUE_ECOLI Ribosomal la	7.7606e-23	24.9	12.9	12.9	6.9	6.9	12.9	24.9	0	12.9	12.9	0	6	6.9	12.9	236540000	101690000	134860000	6250800	4305300	1945500	4549200	2573100	1976100	5156600	2929100	2227500	6019500	4480900	1538500	1658200	882690	775530	11872000	5826400	6045100	5680600	5006100	674480	0	0	0	26055000	7129800
23	B1XA69;C4ZTM3;P77335	9;9;9	Hemolysin E;Cytotoxin clyA;Hemolysin E, chromosomal;Hemolysis-inducing protein;Latent pore-forming 34 kDa hemolysin;Silent hemolysin sheA	ECDH10B_1235;hlyE;b1182;clyA;hpr;JW5181;sheA;ycgD	>tr|B1XA69|B1XA69_ECODH Hemolysin E OS=Escherichia coli (strain K12 / DH10B) GN=hlyE PE=4 SV=1;>tr|C4ZTM3|C4ZTM3_ECOBW Hemolysin E OS=Escherichia coli (strain K12 / MC4100 / BW2952) GN=hlyE PE=4 SV=1;>sp|P77335|HLYE_ECOLI Hemolysin E, chromosomal OS=Escher	3.2526e-214	21.1	8.3	0	12.9	8.3	13.9	15.5	12.9	9.6	12.9	7.9	17.2	9.6	14.5	108950000	55568000	53385000	14198000	7180200	7018200	2121400	387910	1733500	0	0	0	4948700	2060700	2887900	2220600	1318500	902150	10390000	6631300	3759000	9899500	4124300	5775200	8148100	5198000	2950100	3963100	1049900
24	B1XA99;C4ZVV9;P76535	6;6;6	N-acetylmuramic acid 6-phosphate etherase;N-acetylmuramic acid 6-phosphate hydrolase;N-acetylmuramic acid 6-phosphate lyase	ECDH10B_2593;murQ;b2428;JW2421;yfeU	>sp|B1XA99|MURQ_ECODH N-acetylmuramic acid 6-phosphate etherase OS=Escherichia coli (strain K12 / DH10B) GN=murQ PE=3 SV=1;>sp|C4ZVV9|MURQ_ECOBW N-acetylmuramic acid 6-phosphate etherase OS=Escherichia coli (strain K12 / MC4100 / BW2952) GN=murQ PE=3 SV=1;	3.8991e-41	13.1	5	5.4	12.4	9.7	13.1	12.8	16.8	11.7	16.8	16.8	15.1	12.4	19.5	244530000	117360000	127170000	23027000	10646000	12380000	9813500	5719800	4093700	3605400	1655100	1950200	18848000	10707000	8141900	6379900	2037500	4342300	5334000	2864800	2469200	13026000	5332000	7693800	23935000	12046000	11889000	7889300	4142800
25	B1XAK0;C5A012;P69428	3;3;3	TatABCE protein translocation system subunit;Sec-independent protein translocase protein tatA	ECDH10B_4027;tatA;b3836;JW3813;mttA1;yigT	>tr|B1XAK0|B1XAK0_ECODH Sec-independent protein translocase protein TatA OS=Escherichia coli (strain K12 / DH10B) GN=tatA PE=3 SV=1;>tr|C5A012|C5A012_ECOBW Sec-independent protein translocase protein TatA OS=Escherichia coli (strain K12 / MC4100 / BW2952)	5.2661e-40	27	27	27	27	27	27	27	15.7	15.7	15.7	15.7	15.7	15.7	15.7	2556100000	1196600000	1359500000	300500000	144120000	156390000	278640000	105170000	173460000	216350000	94025000	122320000	277490000	137560000	139930000	252990000	84913000	168080000	204590000	61134000	143460000	326420000	168820000	157590000	44096000	22811000	21285000	14514000	7287400
26	B1XAZ0;C4ZX90;P62620	13;13;13	1-hydroxy-2-methyl-2-(E)-butenyl 4-diphosphate synthase;4-hydroxy-3-methylbut-2-en-1-yl diphosphate synthase;Protein gcpE	ECDH10B_2681;ispG;b2515;gcpE;JW2499	>sp|B1XAZ0|ISPG_ECODH 4-hydroxy-3-methylbut-2-en-1-yl diphosphate synthase OS=Escherichia coli (strain K12 / DH10B) GN=ispG PE=3 SV=1;>sp|C4ZX90|ISPG_ECOBW 4-hydroxy-3-methylbut-2-en-1-yl diphosphate synthase OS=Escherichia coli (strain K12 / MC4100 / BW29	4.3809e-277	58.6	58.6	52.2	58.6	52.2	55.9	54.8	64.2	61.3	66.9	61.3	55.6	55.6	58.6	9763100000	5039000000	4724200000	450740000	212430000	238310000	513280000	248320000	264970000	517220000	270510000	246710000	603660000	338390000	265270000	376550000	135640000	240910000	208010000	67243000	140760000	378830000	188180000	190640000	1030000000	549920000	480090000	951740000	518530000
27	B1XBD9;C4ZPU0;P0A6Y8	36;36;36	Chaperone Hsp70, co-chaperone with DnaJ;Chaperone protein dnaK;Heat shock 70 kDa protein;Heat shock protein 70;HSP70	dnaK;ECDH10B_0014;b0014;groP;grpF;JW0013;seg	>tr|B1XBD9|B1XBD9_ECODH Chaperone protein DnaK OS=Escherichia coli (strain K12 / DH10B) GN=dnaK PE=3 SV=1;>tr|C4ZPU0|C4ZPU0_ECOBW Chaperone protein DnaK OS=Escherichia coli (strain K12 / MC4100 / BW2952) GN=dnaK PE=3 SV=1;>sp|P0A6Y8|DNAK_ECOLI Chaperone pr	0	67.4	78.1	67.4	67.4	72.3	78.1	73.2	67.9	67.4	66.3	77.3	70.7	60.2	67.4	609350000000	270310000000	339040000000	40522000000	15991000000	24531000000	39468000000	11717000000	27751000000	34380000000	11045000000	23335000000	17718000000	7432000000	10286000000	34134000000	12592000000	21542000000	38178000000	19834000000	18343000000	43143000000	16664000000	26479000000	50921000000	24299000000	26622000000	43045000000	17480000000
28	B1XBF4;C4ZPV5;P62623	6;6;6	4-hydroxy-3-methylbut-2-enyl diphosphate reductase	ECDH10B_0030;ispH;b0029;JW0027;lytB;yaaE	>sp|B1XBF4|ISPH_ECODH 4-hydroxy-3-methylbut-2-enyl diphosphate reductase OS=Escherichia coli (strain K12 / DH10B) GN=ispH PE=3 SV=1;>sp|C4ZPV5|ISPH_ECOBW 4-hydroxy-3-methylbut-2-enyl diphosphate reductase OS=Escherichia coli (strain K12 / MC4100 / BW2952)	1.7981e-76	19	19	19	19	28.5	7.6	19	13.6	19.9	19.9	15.8	10.4	11.1	10.4	1673800000	831540000	842210000	150240000	62502000	87743000	108200000	50699000	57496000	111840000	69132000	42711000	95318000	52737000	42581000	19667000	2518600	17149000	14211000	815780	13395000	124170000	50847000	73327000	146670000	68738000	77934000	105910000	67746000
29	B1XBL8;C4ZTW2;P37765	5;5;5	Pseudouridine synthase;Ribosomal large subunit pseudouridine synthase B;rRNA pseudouridylate synthase B;rRNA-uridine isomerase B	ECDH10B_1384;rluB;b1269;JW1261;yciL	>tr|B1XBL8|B1XBL8_ECODH Pseudouridine synthase OS=Escherichia coli (strain K12 / DH10B) GN=rluB PE=3 SV=1;>tr|C4ZTW2|C4ZTW2_ECOBW Pseudouridine synthase OS=Escherichia coli (strain K12 / MC4100 / BW2952) GN=rluB PE=3 SV=1;>sp|P37765|RLUB_ECOLI Ribosomal la	5.0891e-169	30.2	30.2	10.3	30.2	30.2	19.6	30.2	27.5	19.6	38.1	30.2	30.2	18.2	19.6	3017600000	1709700000	1307800000	176410000	97539000	78872000	117460000	59046000	58413000	109360000	62104000	47251000	184450000	105310000	79139000	92369000	36541000	55828000	36245000	17918000	18327000	136470000	77491000	58976000	231650000	130110000	101540000	249440000	155010000
30	B1XBP9;C4ZYJ5;P0AFX7	1;1;1	Anti-sigma factor;Sigma-E factor negative regulatory protein	ECDH10B_2740;rseA;b2572;JW2556;mclA;yfiJ	>tr|B1XBP9|B1XBP9_ECODH Anti-sigma factor OS=Escherichia coli (strain K12 / DH10B) GN=rseA PE=4 SV=1;>tr|C4ZYJ5|C4ZYJ5_ECOBW Anti-sigma factor OS=Escherichia coli (strain K12 / MC4100 / BW2952) GN=rseA PE=4 SV=1;>sp|P0AFX7|RSEA_ECOLI Sigma-E factor negativ	7.516e-07	13	13	13	13	13	13	13	0	0	13	13	13	0	13	475020000	235310000	239710000	12799000	6248100	6550900	20035000	6270500	13764000	26163000	10696000	15467000	43489000	17824000	25665000	20421000	6562700	13858000	6718100	3350000	3368100	24415000	11728000	12686000	0	0	0	0	0
31	B1XBS3;C4ZYL9;P00888	11;11;11	3-deoxy-D-arabino-heptulosonate-7-phosphate synthase, tyrosine-repressible;3-deoxy-D-arabino-heptulosonate 7-phosphate synthase;DAHP synthase;Phospho-2-dehydro-3-deoxyheptonate aldolase, Tyr-sensitive;Phospho-2-keto-3-deoxyheptonate aldolase	aroF;ECDH10B_2768;b2601;JW2582	>tr|B1XBS3|B1XBS3_ECODH Phospho-2-dehydro-3-deoxyheptonate aldolase OS=Escherichia coli (strain K12 / DH10B) GN=aroF PE=3 SV=1;>tr|C4ZYL9|C4ZYL9_ECOBW Phospho-2-dehydro-3-deoxyheptonate aldolase OS=Escherichia coli (strain K12 / MC4100 / BW2952) GN=aroF PE	0	58.7	53.1	58.7	58.7	53.1	58.7	68.5	56.5	56.5	58.7	68.5	56.5	50.8	56.5	104870000000	54453000000	50421000000	6352900000	3472900000	2880000000	3974500000	900600000	3073900000	3541800000	1386200000	2155600000	6811500000	3827400000	2984100000	2920300000	563350000	2356900000	1890600000	169890000	1720800000	6339700000	3680400000	2659300000	12235000000	7367300000	4867300000	5957800000	2723100000
32	B1XBY6;C5A0S4;P0A7L0	16;16;16	50S ribosomal protein L1	ECDH10B_4172;rplA;b3984;JW3947	>sp|B1XBY6|RL1_ECODH 50S ribosomal protein L1 OS=Escherichia coli (strain K12 / DH10B) GN=rplA PE=3 SV=1;>sp|C5A0S4|RL1_ECOBW 50S ribosomal protein L1 OS=Escherichia coli (strain K12 / MC4100 / BW2952) GN=rplA PE=3 SV=1;>sp|P0A7L0|RL1_ECOLI 50S ribosomal p	0	85.5	75.2	85.5	75.2	85.5	85.5	85.5	60.3	77.8	60.3	77.8	62.8	35	63.2	149280000000	87889000000	61390000000	11516000000	6805900000	4709900000	7292800000	3761700000	3531100000	6126700000	3700000000	2426600000	8861100000	6224700000	2636400000	5689200000	1890300000	3798900000	7027000000	3280200000	3746800000	9951400000	6155700000	3795800000	11957000000	7076600000	4880700000	11439000000	7198000000
33	B1XC20;C5A0V8;P0A7C6	3;3;3	Alpha-aspartyl dipeptidase;Asp-specific dipeptidase;Dipeptidase E;Peptidase E	ECDH10B_4210;pepE;b4021;JW3981	>sp|B1XC20|PEPE_ECODH Peptidase E OS=Escherichia coli (strain K12 / DH10B) GN=pepE PE=3 SV=1;>sp|C5A0V8|PEPE_ECOBW Peptidase E OS=Escherichia coli (strain K12 / MC4100 / BW2952) GN=pepE PE=3 SV=1;>sp|P0A7C6|PEPE_ECOLI Peptidase E OS=Escherichia coli (strai	4.2101e-53	6.6	6.6	6.1	0	12.7	6.1	6.6	19.7	19.7	19.7	12.7	19.7	19.7	19.7	616080000	327660000	288420000	7922100	3633700	4288400	6084800	2460100	3624800	0	0	0	0	0	0	4657800	1479000	3178700	0	0	0	10722000	5006000	5716200	20084000	9515800	10568000	117950000	72910000
34	B1XC21;C5A0V9;P32684	11;11;11	Pseudouridine synthase;Ribosomal large subunit pseudouridine synthase F;rRNA pseudouridylate synthase F;rRNA-uridine isomerase F	ECDH10B_4211;rluF;b4022;JW3982;yjbC	>tr|B1XC21|B1XC21_ECODH Pseudouridine synthase OS=Escherichia coli (strain K12 / DH10B) GN=rluF PE=3 SV=1;>tr|C5A0V9|C5A0V9_ECOBW Pseudouridine synthase OS=Escherichia coli (strain K12 / MC4100 / BW2952) GN=rluF PE=3 SV=1;>sp|P32684|RLUF_ECOLI Ribosomal la	1.6286e-110	30.3	30.3	24.1	38.6	30.3	21	30.3	29.3	25.2	29.3	29.3	29.3	29.3	29.3	868240000	496440000	371800000	98070000	64683000	33387000	46517000	24212000	22305000	16925000	12131000	4794000	66328000	41886000	24441000	37980000	13678000	24301000	21651000	8264500	13386000	74764000	49910000	24854000	100660000	58427000	42237000	38338000	19057000
35	B1XC89;C4ZRK7;P0AFG8	30;30;30	Pyruvate dehydrogenase, decarboxylase component E1, thiamin-binding;Pyruvate dehydrogenase E1 component	aceE;ECDH10B_0094;b0114;JW0110	>tr|B1XC89|B1XC89_ECODH Pyruvate dehydrogenase E1 component OS=Escherichia coli (strain K12 / DH10B) GN=aceE PE=3 SV=1;>tr|C4ZRK7|C4ZRK7_ECOBW Pyruvate dehydrogenase E1 component OS=Escherichia coli (strain K12 / MC4100 / BW2952) GN=aceE PE=3 SV=1;>sp|P0AF	0	43.1	42.8	42.8	43.1	43.1	43.1	43.1	37.1	39	39.9	39.1	38	34.9	39.1	318320000000	142600000000	175720000000	23090000000	9894700000	13195000000	31700000000	11634000000	20066000000	24053000000	10381000000	13672000000	26814000000	11412000000	15403000000	20855000000	6854600000	14000000000	23877000000	12550000000	11328000000	19773000000	8185700000	11587000000	16522000000	7351100000	9170800000	18589000000	9267700000
36	B1XC90;C4ZRK8;P06959	31;31;31	Pyruvate dehydrogenase, dihydrolipoyltransacetylase component E2;Dihydrolipoamide acetyltransferase component of pyruvate dehydrogenase complex;Dihydrolipoyllysine-residue acetyltransferase component of pyruvate dehydrogenase complex;E2	aceF;ECDH10B_0095;b0115;JW0111	>tr|B1XC90|B1XC90_ECODH Pyruvate dehydrogenase, dihydrolipoyltransacetylase component E2 OS=Escherichia coli (strain K12 / DH10B) GN=aceF PE=3 SV=1;>tr|C4ZRK8|C4ZRK8_ECOBW Pyruvate dehydrogenase, dihydrolipoyltransacetylase component E2 OS=Escherichia coli	0	78.6	68.3	74	65.4	79.4	79.2	76	66.7	70.5	70	72.2	76.7	58.4	72.7	249250000000	135560000000	113700000000	16181000000	8545800000	7635600000	14795000000	6206800000	8588700000	11791000000	5892900000	5897700000	9411100000	4631100000	4780100000	14075000000	5960400000	8114100000	21572000000	13851000000	7720400000	15000000000	7507900000	7492500000	16466000000	9335300000	7130500000	15913000000	8679500000
37	B1XD43;C4ZRR6;P60472	4;4;4	Undecaprenyl pyrophosphate synthase;Di-trans,poly-cis-decaprenylcistransferase;Undecaprenyl diphosphate synthase	ECDH10B_0154;ispU;b0174;JW0169;rth;uppS;yaeS	>tr|B1XD43|B1XD43_ECODH Ditrans,polycis-undecaprenyl-diphosphate synthase ((2E,6E)-farnesyl-diphosphate specific) OS=Escherichia coli (strain K12 / DH10B) GN=ispU PE=3 SV=1;>tr|C4ZRR6|C4ZRR6_ECOBW Ditrans,polycis-undecaprenyl-diphosphate synthase ((2E,6E)-	6.5412e-49	4.7	4.7	4.7	4.7	4.3	4.7	4.7	13	4.7	18.6	4.7	4.7	26.9	4.7	269310000	167140000	102170000	6679200	4297500	2381800	7125200	4327500	2797700	2946800	1573200	1373700	12296000	8111500	4184400	1981000	693240	1287700	1852200	1002600	849640	10548000	7234300	3313200	51373000	29856000	21517000	23810000	15294000
38	B1XDD6;C4ZVG4;P40120	10;10;10	Glucans biosynthesis protein D	ECDH10B_1552;mdoD;opgD;b1424;JW1420;ydcG;yzzZ	>sp|B1XDD6|OPGD_ECODH Glucans biosynthesis protein D OS=Escherichia coli (strain K12 / DH10B) GN=mdoD PE=3 SV=1;>sp|C4ZVG4|OPGD_ECOBW Glucans biosynthesis protein D OS=Escherichia coli (strain K12 / MC4100 / BW2952) GN=mdoD PE=3 SV=1;>sp|P40120|OPGD_ECOLI	3.5512e-225	20	12.2	18.1	20	24.1	18.7	18.7	19.2	19.2	19.2	16.5	20.5	16.5	20.5	3139100000	1617300000	1521800000	162780000	75544000	87241000	8481200	4559700	3921600	161760000	86523000	75237000	486500000	231860000	254640000	159370000	46649000	112720000	127970000	62939000	65029000	161990000	75080000	86913000	378530000	183900000	194640000	258420000	147080000
39	B1XDI9;C4ZZT2;P0A6P9	28;28;28	2-phospho-D-glycerate hydro-lyase;2-phosphoglycerate dehydratase;Enolase	ECDH10B_2946;eno;b2779;JW2750	>sp|B1XDI9|ENO_ECODH Enolase OS=Escherichia coli (strain K12 / DH10B) GN=eno PE=3 SV=1;>sp|C4ZZT2|ENO_ECOBW Enolase OS=Escherichia coli (strain K12 / MC4100 / BW2952) GN=eno PE=3 SV=1;>sp|P0A6P9|ENO_ECOLI Enolase OS=Escherichia coli (strain K12) GN=eno PE=	0	75	75	75	73.1	76.2	75	73.8	71.3	69.4	71.3	71.3	71.3	62.3	71.3	835690000000	394270000000	441430000000	40764000000	18571000000	22193000000	44454000000	13807000000	30647000000	50489000000	20110000000	30379000000	46622000000	19434000000	27188000000	38705000000	12769000000	25936000000	52838000000	23818000000	29020000000	48038000000	20432000000	27606000000	78970000000	42648000000	36321000000	54153000000	24416000000
40	B1XDY4;C4ZT98;P02932	4;4;4	Outer membrane phosphoporin protein E;Outer membrane pore protein E	ECDH10B_0223;phoE;b0241;JW0231;ompE	>tr|B1XDY4|B1XDY4_ECODH Outer membrane phosphoporin protein E OS=Escherichia coli (strain K12 / DH10B) GN=phoE PE=3 SV=1;>tr|C4ZT98|C4ZT98_ECOBW Outer membrane phosphoporin protein E OS=Escherichia coli (strain K12 / MC4100 / BW2952) GN=phoE PE=3 SV=1;>sp|	1.3882e-66	14.2	2.6	14.2	2.6	2.6	17.4	2.6	2.6	10.8	2.6	10.8	2.6	0	0	21598000	12788000	8809200	4155400	3048900	1106500	0	0	0	6606300	4272300	2334100	0	0	0	0	0	0	5112500	2280400	2832100	0	0	0	0	0	0	3751500	1914200
41	B1XEL0;C5A0J7;P0A9B6	2;2;2	D-erythrose-4-phosphate dehydrogenase	ECDH10B_3102;epd;b2927;gapB;JW2894	>sp|B1XEL0|E4PD_ECODH D-erythrose-4-phosphate dehydrogenase OS=Escherichia coli (strain K12 / DH10B) GN=epd PE=3 SV=1;>sp|C5A0J7|E4PD_ECOBW D-erythrose-4-phosphate dehydrogenase OS=Escherichia coli (strain K12 / MC4100 / BW2952) GN=epd PE=3 SV=1;>sp|P0A9B6	1.0585e-97	16.2	16.2	16.2	16.2	16.2	16.2	16.2	2.9	2.9	16.2	16.2	2.9	16.2	2.9	671060000	401030000	270030000	45639000	28933000	16707000	38290000	21533000	16757000	61335000	39284000	22051000	34924000	21671000	13254000	24140000	10802000	13338000	21272000	8480900	12791000	54102000	32487000	21615000	78983000	50802000	28182000	68769000	42314000
42	B1XEM3;C4ZRB5;P0ABB8	15;15;15	Magnesium transporter;Magnesium-transporting ATPase, P-type 1;Mg(2+) transport ATPase, P-type 1	ECDH10B_4437;mgtA;b4242;corB;JW4201;mgt	>tr|B1XEM3|B1XEM3_ECODH Magnesium transporter OS=Escherichia coli (strain K12 / DH10B) GN=mgtA PE=3 SV=1;>tr|C4ZRB5|C4ZRB5_ECOBW Magnesium transporter OS=Escherichia coli (strain K12 / MC4100 / BW2952) GN=mgtA PE=3 SV=1;>sp|P0ABB8|ATMA_ECOLI Magnesium-tran	1.3834e-234	20.3	20.3	20.3	20.3	19.4	15.1	20.3	17.1	18.6	16.8	18.2	16.8	16.3	16.8	3191300000	1664300000	1527000000	158160000	64066000	94091000	256560000	138240000	118320000	141130000	91681000	49447000	201650000	107120000	94529000	77856000	17709000	60147000	82165000	34542000	47622000	114100000	48617000	65484000	283900000	121850000	162050000	266020000	174980000
43	B1XEN4;C4ZRC6;P0AF90	1;1;1	Ribonuclease E inhibitor protein;Uncharacterized protein yjgD	ECDH10B_4448;rraB;b4255;JW4212;yjgD	>tr|B1XEN4|B1XEN4_ECODH Regulator of ribonuclease activity B OS=Escherichia coli (strain K12 / DH10B) GN=rraB PE=3 SV=1;>tr|C4ZRC6|C4ZRC6_ECOBW Regulator of ribonuclease activity B OS=Escherichia coli (strain K12 / MC4100 / BW2952) GN=rraB PE=3 SV=1;>sp|P0	0.0042226	5.1	5.1	5.1	5.1	5.1	5.1	5.1	5.1	0	5.1	5.1	5.1	5.1	5.1	246420000	87072000	159350000	17768000	0	17768000	19570000	0	19570000	30283000	13014000	17268000	30339000	11970000	18369000	33388000	8786500	24602000	30280000	12018000	18262000	22825000	10833000	11993000	8282200	4010300	4272000	0	0
44	B1XEZ1;C4ZTG0;P21517	4;4;4	Maltodextrin glucosidase;Alpha-glucosidase	ECDH10B_0359;malZ;b0403;JW0393	>tr|B1XEZ1|B1XEZ1_ECODH Maltodextrin glucosidase OS=Escherichia coli (strain K12 / DH10B) GN=malZ PE=4 SV=1;>tr|C4ZTG0|C4ZTG0_ECOBW Maltodextrin glucosidase OS=Escherichia coli (strain K12 / MC4100 / BW2952) GN=malZ PE=4 SV=1;>sp|P21517|MALZ_ECOLI Maltodex	1.8455e-35	3.5	3.5	3.5	2.3	2.1	5.8	2.1	2.3	4.5	4.5	4.5	4.5	6.4	4.5	291260000	160710000	130550000	21167000	13123000	8043900	25670000	13030000	12640000	7826600	4673300	3153300	44471000	24274000	20197000	7747900	2285100	5462700	83329000	42917000	40412000	13394000	8138900	5254700	2859900	2126100	733810	11350000	6889900
45	B1XFA6;C5A0L5;P0AGL7	5;5;5	Predicted protein;16S rRNA m3U1498 methyltransferase;Ribosomal RNA small subunit methyltransferase E	ECDH10B_3121;yggJ;b2946;JW2913;rsmE	>tr|B1XFA6|B1XFA6_ECODH Ribosomal RNA small subunit methyltransferase E OS=Escherichia coli (strain K12 / DH10B) GN=yggJ PE=3 SV=1;>tr|C5A0L5|C5A0L5_ECOBW Ribosomal RNA small subunit methyltransferase E OS=Escherichia coli (strain K12 / MC4100 / BW2952) GN	2.6279e-20	16.9	16.9	14	16.9	16.9	16.9	16.9	25.5	18.9	21.8	21.8	21.8	18.9	21.8	775080000	370860000	404210000	72943000	33950000	38993000	43292000	16171000	27121000	49997000	22208000	27789000	46101000	22323000	23777000	41674000	12927000	28748000	13105000	6053400	7052000	46805000	23583000	23222000	66829000	35477000	31352000	44583000	18578000
46	B1XFK6;C4ZT78;P0ACI0;P0ACH5	4;4;4;1	DNA-binding transcriptional activator;Right origin-binding protein	ECDH10B_4554;rob;b4396;JW4359	>tr|B1XFK6|B1XFK6_ECODH DNA-binding transcriptional activator OS=Escherichia coli (strain K12 / DH10B) GN=rob PE=4 SV=1;>tr|C4ZT78|C4ZT78_ECOBW DNA-binding transcriptional activator OS=Escherichia coli (strain K12 / MC4100 / BW2952) GN=rob PE=4 SV=1;>sp|P0	1.1563e-178	20.1	17.3	17.3	20.1	20.1	20.1	20.1	4.8	4.8	4.8	4.8	4.8	4.8	4.8	982620000	628710000	353900000	92793000	64876000	27917000	15092000	5066800	10025000	37634000	16816000	20817000	81975000	49891000	32085000	36729000	21558000	15171000	43782000	30663000	13119000	92693000	63708000	28985000	77841000	47257000	30584000	30612000	12612000
47	B1XFS1;C4ZUT8;Q59385	16;16;16	Copper transporter;Copper-exporting P-type ATPase A	copA;ECDH10B_0441;b0484;JW0473;ybaR	>tr|B1XFS1|B1XFS1_ECODH Copper transporter OS=Escherichia coli (strain K12 / DH10B) GN=copA PE=3 SV=1;>tr|C4ZUT8|C4ZUT8_ECOBW Copper transporter OS=Escherichia coli (strain K12 / MC4100 / BW2952) GN=copA PE=3 SV=1;>sp|Q59385|COPA_ECOLI Copper-exporting P-t	0	25.2	22.3	25.2	25.2	25.2	25.2	25.2	23.6	15.6	22.1	25.5	27	23.6	25.4	5098800000	3182600000	1916100000	276030000	161010000	115020000	189870000	63178000	126690000	85365000	41005000	44360000	152760000	65612000	87152000	203400000	127800000	75601000	308110000	234150000	73955000	197670000	106990000	90675000	648080000	384180000	263900000	114710000	50917000
48	B1XFU3;C4ZY94;P77285	6;6;6	Predicted oxidoreductase;Electron transport complex protein rnfG	ECDH10B_1765;rsxG;b1631;JW1623;rnfG;ydgP	>tr|B1XFU3|B1XFU3_ECODH Electron transport complex protein RnfG OS=Escherichia coli (strain K12 / DH10B) GN=rsxG PE=3 SV=1;>tr|C4ZY94|C4ZY94_ECOBW Electron transport complex protein RnfG OS=Escherichia coli (strain K12 / MC4100 / BW2952) GN=rsxG PE=3 SV=1;	0	18.9	37.9	23.3	37.9	37.9	18.9	37.9	33.5	18.9	34	33.5	18.9	33.5	33.5	1048000000	502740000	545280000	33221000	16655000	16566000	29369000	12553000	16817000	30341000	14490000	15852000	47759000	24783000	22976000	26386000	9316200	17070000	21727000	11795000	9932100	43300000	23284000	20017000	183610000	90932000	92674000	72603000	28524000
49	B1XG11;C4ZYG6;P00887	10;10;10	3-deoxy-D-arabino-heptulosonate-7-phosphate synthase, tryptophan repressible;3-deoxy-D-arabino-heptulosonate 7-phosphate synthase;DAHP synthase;Phospho-2-dehydro-3-deoxyheptonate aldolase, Trp-sensitive;Phospho-2-keto-3-deoxyheptonate aldolase	aroH;ECDH10B_1840;b1704;JW1694	>tr|B1XG11|B1XG11_ECODH Phospho-2-dehydro-3-deoxyheptonate aldolase OS=Escherichia coli (strain K12 / DH10B) GN=aroH PE=3 SV=1;>tr|C4ZYG6|C4ZYG6_ECOBW Phospho-2-dehydro-3-deoxyheptonate aldolase OS=Escherichia coli (strain K12 / MC4100 / BW2952) GN=aroH PE	0	32.2	38.8	38.8	38.8	38.8	28.4	38.8	33.3	35.9	46.8	44.8	44.3	42.5	35.9	3925900000	2347000000	1578900000	167010000	103320000	63693000	136980000	45444000	91532000	146610000	59397000	87217000	167720000	96290000	71431000	100200000	44188000	56016000	77848000	29639000	48208000	215690000	131000000	84690000	631910000	451670000	180240000	213640000	96845000
50	B1XGY9;C4ZSR8;P0C0R7	6;6;6	23S rRNA m2U2552 methyltransferase;Ribosomal RNA large subunit methyltransferase E;rRNA (uridine-2-O-)-methyltransferase;Cell division protein ftsJ	ECDH10B_3353;ftsJ;rlmE;rrmJ;b3179;JW3146;mrsF	>sp|B1XGY9|RLME_ECODH Ribosomal RNA large subunit methyltransferase E OS=Escherichia coli (strain K12 / DH10B) GN=rlmE PE=3 SV=1;>sp|C4ZSR8|RLME_ECOBW Ribosomal RNA large subunit methyltransferase E OS=Escherichia coli (strain K12 / MC4100 / BW2952) GN=rlm	1.904e-137	22	26.3	16.7	38.8	26.3	26.3	34.4	24.9	24.9	24.9	26.3	24.9	24.9	24.9	1598000000	839720000	758250000	157060000	81805000	75258000	148450000	69948000	78503000	80982000	46446000	34535000	118400000	61823000	56581000	75192000	20835000	54357000	189910000	93584000	96327000	185970000	88161000	97808000	68428000	37642000	30786000	69193000	35549000
51	B1XHA9;C4ZZJ8;P0AA57	4;4;4	Conserved protein;Protein yobA	ECDH10B_1982;yobA;b1841;JW1830	>tr|B1XHA9|B1XHA9_ECODH Conserved protein OS=Escherichia coli (strain K12 / DH10B) GN=yobA PE=4 SV=1;>tr|C4ZZJ8|C4ZZJ8_ECOBW Conserved protein OS=Escherichia coli (strain K12 / MC4100 / BW2952) GN=yobA PE=4 SV=1;>sp|P0AA57|YOBA_ECOLI Protein YobA OS=Escher	2.7139e-63	29	15.3	29	29	15.3	29	29	29	29	29	29	29	29	29	4015100000	1983200000	2031900000	148410000	60778000	87636000	115040000	47073000	67967000	144410000	47552000	96862000	129360000	68193000	61164000	128270000	18120000	110150000	161920000	23824000	138100000	193590000	92865000	100730000	328880000	173030000	155840000	564460000	315980000
52	B1XHL8;C4ZSY4;P0A9J0	10;10;10	Ribonuclease G;Cytoplasmic axial filament protein	ECDH10B_3423;rng;b3247;cafA;JW3216;yhdF	>tr|B1XHL8|B1XHL8_ECODH Ribonuclease G OS=Escherichia coli (strain K12 / DH10B) GN=rng PE=4 SV=1;>tr|C4ZSY4|C4ZSY4_ECOBW Ribonuclease G OS=Escherichia coli (strain K12 / MC4100 / BW2952) GN=rng PE=4 SV=1;>sp|P0A9J0|RNG_ECOLI Ribonuclease G OS=Escherichia c	1.5026e-133	25.8	8.8	25.8	37	26	29.2	37	46.6	37.4	33.9	45.2	31.9	22.5	50.1	6553100000	3363200000	3189900000	414090000	221660000	192430000	6906300	2358200	4548100	182790000	83185000	99605000	973760000	446450000	527310000	138120000	52821000	85294000	179200000	65129000	114070000	233560000	137560000	96000000	1380700000	760670000	620020000	473600000	234650000
121	O76070ups	3			>O76070ups SYUG_HUMAN_UPS Gamma-synuclein (Chain 1-127) - Homo sapiens (Human)	1.01e-16	6.1	6.1	6.1	6.1	6.1	6.1	6.1	11.6	0	0	20.4	0	0	0	59534000	41153000	18381000	2675500	1380800	1294700	7722900	2709900	5013000	3813900	1592400	2221500	2710100	1282800	1427400	3020800	977800	2043000	5615100	2342400	3272700	6142500	3034100	3108400	8888000	8888000	0	0	0
122	P00167ups	4			>P00167ups CYB5_HUMAN_UPS Cytochrome b5 (Chain 1-134, N-terminal His tag) - Homo sapiens (Human)	4.0731e-267	0	27.1	0	0	0	0	0	50	0	0	50	0	0	0	3009300000	2999800000	9563500	0	0	0	18446000	8882000	9563500	0	0	0	0	0	0	0	0	0	0	0	0	0	0	0	723200000	723200000	0	0	0
123	P00350	24	6-phosphogluconate dehydrogenase, decarboxylating	b2029;gnd;JW2011	>sp|P00350|6PGD_ECOLI 6-phosphogluconate dehydrogenase, decarboxylating OS=Escherichia coli (strain K12) GN=gnd PE=1 SV=2	0	69.2	77.1	77.1	77.1	77.1	77.1	77.1	62.4	64.5	61.3	74.1	61.3	58.3	61.3	333890000000	153840000000	180040000000	20379000000	9357000000	11022000000	22539000000	8094500000	14444000000	17869000000	7515400000	10354000000	17903000000	7939700000	9963600000	21025000000	6232400000	14793000000	17303000000	7372600000	9930900000	19261000000	8589100000	10672000000	30761000000	15430000000	15330000000	14515000000	7147500000
124	P00363	16	Fumarate reductase flavoprotein subunit	b4154;frdA;JW4115	>sp|P00363|FRDA_ECOLI Fumarate reductase flavoprotein subunit OS=Escherichia coli (strain K12) GN=frdA PE=1 SV=3	0	30.1	33.9	33.9	3	30.1	36.5	30.1	14.6	23.1	15.8	17.9	16.1	15.8	16.1	2412700000	1199800000	1212900000	140180000	52120000	88055000	365330000	184090000	181250000	206340000	102070000	104270000	2012900	1023400	989440	112990000	23657000	89332000	198710000	117250000	81457000	168460000	65526000	102940000	137640000	55531000	82111000	197570000	127820000
125	P00370	17	NADP-specific glutamate dehydrogenase	b1761;gdhA;JW1750	>sp|P00370|DHE4_ECOLI NADP-specific glutamate dehydrogenase OS=Escherichia coli (strain K12) GN=gdhA PE=1 SV=1	0	58.6	58.6	58.6	52.3	58.6	58.6	68.2	47.7	55.9	65.8	59.3	72	60	55.9	83571000000	56524000000	27048000000	3994600000	2708600000	1286000000	3263800000	1631600000	1632300000	2847900000	1697100000	1150800000	2662700000	1616700000	1046000000	3435900000	1914700000	1521200000	4060900000	3000900000	1060000000	3610000000	2381700000	1228300000	7666500000	5573200000	2093400000	4908200000	3117100000
126	P00393	13	NADH dehydrogenase	b1109;JW1095;ndh	>sp|P00393|DHNA_ECOLI NADH dehydrogenase OS=Escherichia coli (strain K12) GN=ndh PE=1 SV=2	1.1587e-260	55.8	60.8	50	60.8	55.1	60.8	60.8	46.3	30.4	40.6	44	25.1	36.2	44	13230000000	5967300000	7262500000	1027200000	489770000	537470000	983150000	335060000	648090000	364970000	153370000	211600000	726990000	306700000	420300000	931690000	386310000	545380000	1160900000	726390000	434560000	1023500000	475360000	548180000	722180000	305800000	416380000	841150000	325910000
127	P00448	15	MnSOD;Superoxide dismutase [Mn]	b3908;JW3879;sodA	>sp|P00448|SODM_ECOLI Superoxide dismutase [Mn] OS=Escherichia coli (strain K12) GN=sodA PE=1 SV=2	0	94.2	89.8	94.2	94.2	94.2	94.2	94.2	89.8	70.9	76.7	94.7	89.3	89.8	76.2	173670000000	99213000000	74459000000	10781000000	5575000000	5205800000	8959400000	3791700000	5167600000	9842100000	5414700000	4427400000	10299000000	6697600000	3601900000	6757000000	2001900000	4755000000	8913600000	3829500000	5084100000	11640000000	6128500000	5511300000	12663000000	7728900000	4934100000	12498000000	7467900000
128	P00452;P00452-2	31;27	Protein B1;Ribonucleoside-diphosphate reductase 1 R1 subunit;Ribonucleoside-diphosphate reductase 1 subunit alpha;Ribonucleotide reductase 1	b2234;dnaF;JW2228;nrdA	>sp|P00452|RIR1_ECOLI Ribonucleoside-diphosphate reductase 1 subunit alpha OS=Escherichia coli (strain K12) GN=nrdA PE=1 SV=2;>sp|P00452-2|RIR1_ECOLI Isoform Alpha of Ribonucleoside-diphosphate reductase 1 subunit alpha OS=Escherichia coli (strain K12) GN	0	48.2	52.8	47.2	48.2	52.4	52.4	53.4	35.5	41.9	42.8	40.1	44.7	31	43	41996000000	20125000000	21871000000	4015600000	2094400000	1921200000	3364800000	1122800000	2241900000	1924100000	884520000	1039600000	1753100000	849850000	903300000	2365900000	708350000	1657600000	2705100000	1090400000	1614700000	3497900000	1784100000	1713900000	3490000000	1770300000	1719700000	2142800000	1001800000
129	P00490	25	Maltodextrin phosphorylase	b3417;JW5689;malP	>sp|P00490|PHSM_ECOLI Maltodextrin phosphorylase OS=Escherichia coli (strain K12) GN=malP PE=1 SV=7	0	37.1	37.1	37.1	37.1	37.1	37.1	38	27.9	27.9	32.9	34.6	29.4	28.1	35.4	18275000000	8995100000	9280200000	1680500000	816210000	864260000	1464400000	550620000	913780000	744000000	408720000	335280000	1051700000	568770000	482920000	882440000	186110000	696330000	1349600000	718680000	630880000	1544700000	781240000	763420000	1540400000	705230000	835220000	947510000	496990000
130	P00509	14	Aspartate aminotransferase;Transaminase A	aspC;b0928;JW0911	>sp|P00509|AAT_ECOLI Aspartate aminotransferase OS=Escherichia coli (strain K12) GN=aspC PE=1 SV=1	0	47.2	47.2	47.2	47.2	47.2	47.2	47.2	46.2	30.6	40.7	55.3	38.1	38.1	38.1	149250000000	70753000000	78497000000	12434000000	6047000000	6387500000	8763200000	3250300000	5512900000	10062000000	3994200000	6067400000	14702000000	7041900000	7659700000	8063200000	2074400000	5988700000	7032800000	3545900000	3486900000	8670200000	4324200000	4346000000	12141000000	5398900000	6741700000	7370500000	3669300000
131	P00547	5	Homoserine kinase	b0003;JW0002;thrB	>sp|P00547|KHSE_ECOLI Homoserine kinase OS=Escherichia coli (strain K12) GN=thrB PE=1 SV=2	2.9966e-301	31.9	22.9	31.9	31.9	22.9	31.9	31.9	31.9	31.9	31.9	31.9	31.9	23.9	31.9	8133100000	4478000000	3655100000	230660000	100940000	129720000	198330000	89770000	108560000	306870000	174610000	132260000	350120000	204090000	146020000	97301000	20403000	76898000	91386000	19049000	72337000	192180000	88951000	103230000	1142200000	588920000	553250000	1006400000	620590000
132	P00550	12	EIICBA-Mtl;Mannitol permease IIC component;Mannitol-specific phosphotransferase enzyme IIA component;Mannitol-specific phosphotransferase enzyme IIB component;PTS system mannitol-specific EIIA component;PTS system mannitol-specific EIIB component;PTS system mannitol-specific EIIC component;PTS system mannitol-specific EIICBA component	b3599;JW3573;mtlA	>sp|P00550|PTM3C_ECOLI PTS system mannitol-specific EIICBA component OS=Escherichia coli (strain K12) GN=mtlA PE=1 SV=1	0	29.8	29.8	29.8	26.4	33	33	33	22.1	32.7	26.1	32.7	24	24.2	30.6	12244000000	6045400000	6198400000	896950000	458570000	438370000	771790000	276420000	495370000	340190000	143950000	196240000	986880000	477850000	509030000	591850000	206540000	385310000	903090000	542400000	360690000	854950000	451750000	403200000	571540000	267650000	303890000	808260000	380300000
133	P00561	23	Aspartokinase;Aspartokinase I/homoserine dehydrogenase I;Bifunctional aspartokinase/homoserine dehydrogenase 1;Homoserine dehydrogenase	b0002;JW0001;thrA;thrA1;thrA2	>sp|P00561|AK1H_ECOLI Bifunctional aspartokinase/homoserine dehydrogenase 1 OS=Escherichia coli (strain K12) GN=thrA PE=1 SV=2	0	58.9	59	59	58.9	58.9	58.9	59	48.9	50.6	45.4	58.2	45.4	45.4	48.9	134720000000	80567000000	54152000000	9186600000	5286400000	3900200000	9791900000	5036700000	4755100000	6206200000	4036200000	2170000000	7708800000	5362600000	2346200000	4176300000	1187000000	2989300000	4019100000	935150000	3084000000	10044000000	6269100000	3774400000	10728000000	6426000000	4302100000	9351700000	5778500000
134	P00562	7	Aspartokinase;Aspartokinase II/homoserine dehydrogenase II;Bifunctional aspartokinase/homoserine dehydrogenase 2;Homoserine dehydrogenase	b3940;JW3911;metL;metM	>sp|P00562|AK2H_ECOLI Bifunctional aspartokinase/homoserine dehydrogenase 2 OS=Escherichia coli (strain K12) GN=metL PE=1 SV=3	3.9156e-155	10.6	10.6	9.5	9.5	9.5	9.5	9.5	8.4	6.4	8.4	8.4	4.4	8.4	8.4	4057200000	1917000000	2140200000	405520000	170380000	235140000	329560000	132630000	196930000	355090000	178290000	176800000	107030000	47948000	59078000	302670000	124220000	178460000	295920000	105880000	190030000	360180000	147800000	212380000	232520000	92831000	139680000	320260000	190910000
135	P00579	18	RNA polymerase sigma factor rpoD;Sigma-70	alt;b3067;JW3039;rpoD	>sp|P00579|RPOD_ECOLI RNA polymerase sigma factor RpoD OS=Escherichia coli (strain K12) GN=rpoD PE=1 SV=2	0	40.9	35.1	40.9	35.1	40.9	35.1	40.9	26.9	21.5	26.8	26.8	21.7	26.8	26.8	21520000000	11576000000	9944600000	1863700000	1027800000	835950000	1486100000	670990000	815160000	464000000	236810000	227190000	1627900000	916870000	711030000	908820000	327110000	581700000	1226900000	663600000	563290000	1362200000	702520000	659660000	1401700000	656090000	745660000	1449500000	715100000
136	P00582	32	DNA polymerase I	b3863;JW3835;polA;resA	>sp|P00582|DPO1_ECOLI DNA polymerase I OS=Escherichia coli (strain K12) GN=polA PE=1 SV=1	0	50.5	51.2	46.4	51.3	44.3	50	47.8	37.2	30.8	32.7	34.7	32	30.5	40.5	31328000000	15884000000	15445000000	3384200000	1826600000	1557600000	2477300000	988680000	1488600000	1818400000	824540000	993870000	2929200000	1500900000	1428200000	1919600000	725850000	1193800000	2339400000	933130000	1406300000	2774400000	1392100000	1382300000	2245000000	1292200000	952810000	1449100000	796940000
137	P00634	8	Alkaline phosphatase	b0383;JW0374;phoA	>sp|P00634|PPB_ECOLI Alkaline phosphatase OS=Escherichia coli (strain K12) GN=phoA PE=1 SV=1	1.6792e-73	7.6	7.6	7.6	3.8	1.5	7.6	3.8	24	21.7	17.2	11.5	0	19.5	21.9	300890000	136880000	164010000	17627000	5801900	11825000	16318000	6729000	9589000	17840000	7743300	10097000	7258000	2979400	4278700	2802300	563920	2238400	13573000	4111900	9460800	7109600	3463000	3646600	48946000	26759000	22186000	45105000	20683000
138	P00709ups	5			>P00709ups LALBA_HUMAN_UPS Alpha-lactalbumin (Chain 20-142) - Homo sapiens (Human)	2.7688e-147	0	0	0	0	0	0	0	27.6	0	0	45.5	0	0	0	349680000	349680000	0	0	0	0	0	0	0	0	0	0	0	0	0	0	0	0	0	0	0	0	0	0	105480000	105480000	0	0	0
139	P00803	9	Leader peptidase I;Signal peptidase I	b2568;JW2552;lepB	>sp|P00803|LEP_ECOLI Signal peptidase I OS=Escherichia coli (strain K12) GN=lepB PE=1 SV=2	1.7545e-80	32.1	24.7	24.7	24.7	32.1	24.7	24.7	19.4	10.8	16	22.5	13.6	16.7	16	2334700000	1150300000	1184400000	300150000	166250000	133900000	185160000	55930000	129230000	104240000	44857000	59386000	197360000	92121000	105240000	148360000	54086000	94270000	193520000	124090000	69423000	269530000	137760000	131770000	124080000	64261000	59823000	52813000	14200000
140	P00805	10	L-asparaginase 2;L-asparaginase II;L-asparagine amidohydrolase II	ansB;b2957;JW2924	>sp|P00805|ASPG2_ECOLI L-asparaginase 2 OS=Escherichia coli (strain K12) GN=ansB PE=1 SV=2	2.8159e-193	21	25	17.2	10.3	14.7	18.1	25	25.6	19	25.6	8.3	3.4	29.6	15.8	200960000	100430000	100540000	20801000	9508300	11293000	13903000	5029900	8872800	12963000	4347100	8616200	4331000	2147700	2183200	6228700	1680300	4548400	15286000	8091400	7194400	12821000	5338700	7482500	20342000	10802000	9540100	7719800	4255600
141	P00811	13	Beta-lactamase;Cephalosporinase	ampA;ampC;b4150;JW4111	>sp|P00811|AMPC_ECOLI Beta-lactamase OS=Escherichia coli (strain K12) GN=ampC PE=1 SV=1	3.5279e-202	17.5	15.6	17.5	17.5	15.6	17.5	20.2	19.6	24.7	19.6	19.4	20.2	19.6	24.7	991950000	635810000	356150000	40438000	25362000	15076000	39443000	21828000	17615000	46667000	31351000	15315000	40497000	30368000	10130000	21004000	8022600	12981000	23315000	14090000	9225000	44899000	28583000	16316000	117580000	73578000	43998000	109910000	64523000
142	P00861	3	Diaminopimelate decarboxylase	b2838;JW2806;lysA	>sp|P00861|DCDA_ECOLI Diaminopimelate decarboxylase OS=Escherichia coli (strain K12) GN=lysA PE=1 SV=1	4.0416e-25	8.1	8.1	8.1	12.1	8.1	8.1	12.1	8.1	8.1	8.1	8.1	8.1	8.1	8.1	1130500000	643980000	486540000	44299000	24284000	20016000	41720000	17267000	24452000	42570000	21511000	21059000	44573000	25108000	19465000	36702000	13779000	22923000	32469000	17183000	15286000	43332000	24492000	18840000	75668000	46661000	29007000	131080000	68515000
143	P00864	32	Phosphoenolpyruvate carboxylase	b3956;glu;JW3928;ppc	>sp|P00864|CAPP_ECOLI Phosphoenolpyruvate carboxylase OS=Escherichia coli (strain K12) GN=ppc PE=1 SV=1	0	56.4	55.9	55.9	56.4	51.5	43.8	51.5	45.9	41.6	45.9	59.6	45.9	32.8	44.7	111970000000	64028000000	47938000000	8575000000	5114900000	3460100000	7716400000	3658700000	4057700000	6338400000	3531500000	2807000000	5974100000	3493500000	2480600000	5322700000	2311700000	3011000000	5797100000	3055000000	2742100000	7706500000	4423100000	3283300000	7902400000	4765900000	3136500000	6976200000	3896500000
144	P00892	4	Acetohydroxy-acid synthase II large subunit;Acetolactate synthase isozyme 2 large subunit;ALS-II	b3767;b4488;ilvG	>sp|P00892|ILVG_ECOLI Acetolactate synthase isozyme 2 large subunit OS=Escherichia coli (strain K12) GN=ilvG PE=1 SV=3	4.8876e-10	4	12.8	8	9.5	4	0	8	4	4	12.8	4	4	4	4	220660000	133140000	87522000	8028000	1788800	6239200	23509000	9129100	14379000	27359000	19696000	7663200	20150000	13150000	7000300	2515100	508150	2007000	0	0	0	9643600	487150	9156500	10923000	4346400	6576700	12719000	7699900
145	P00893	15	Acetohydroxy-acid synthase III large subunit;Acetolactate synthase isozyme 3 large subunit;AHAS-III;ALS-III	b0077;ilvI;JW0076	>sp|P00893|ILVI_ECOLI Acetolactate synthase isozyme 3 large subunit OS=Escherichia coli (strain K12) GN=ilvI PE=1 SV=2	7.4414e-304	33.3	33.3	33.3	33.3	33.3	33.3	33.3	27.7	27.7	24.4	33.4	25.4	25.4	27.7	13067000000	7747300000	5320000000	788130000	476060000	312080000	775930000	456180000	319740000	621460000	362040000	259410000	973380000	466680000	506700000	658350000	263510000	394840000	366520000	119190000	247330000	1093000000	670290000	422730000	764460000	501900000	262560000	836580000	474450000
146	P00894	6	Acetohydroxy-acid synthase III small subunit;Acetolactate synthase isozyme 3 small subunit;ALS-III	b0078;brnP;ilvH;JW0077	>sp|P00894|ILVH_ECOLI Acetolactate synthase isozyme 3 small subunit OS=Escherichia coli (strain K12) GN=ilvH PE=1 SV=3	2.3446e-288	62	62	62	62	62	62	62	57.7	57.7	57.7	57.7	57.7	57.7	57.7	13562000000	7451900000	6109600000	570730000	333410000	237320000	333250000	148580000	184670000	489290000	254080000	235200000	455340000	279790000	175550000	349580000	139110000	210480000	311030000	149600000	161430000	521270000	311350000	209930000	1335200000	794540000	540660000	966370000	481270000
147	P00895	8	Anthranilate synthase component 1;Anthranilate synthase component I	b1264;JW1256;trpE	>sp|P00895|TRPE_ECOLI Anthranilate synthase component 1 OS=Escherichia coli (strain K12) GN=trpE PE=1 SV=2	2.0708e-206	40	15.2	32.1	31.9	31.9	24	40	17.9	12.7	17.9	31.7	20.6	22.3	14.4	38115000000	21459000000	16656000000	3451100000	2350700000	1100400000	392810000	65650000	327160000	1239800000	348060000	891740000	3891900000	967570000	2924300000	3164500000	1965800000	1198700000	1791400000	818410000	972990000	3098700000	1870000000	1228700000	2047800000	1436000000	611830000	1067300000	256480000
148	P00904	9	Anthranilate phosphoribosyltransferase;Anthranilate synthase component II;Glutamine amidotransferase	b1263;JW1255;trpD;trpGD	>sp|P00904|TRPG_ECOLI Anthranilate synthase component II OS=Escherichia coli (strain K12) GN=trpD PE=1 SV=3	0	32.4	22.8	32.4	32.4	32.4	26.6	32.4	25.6	25.6	25.6	32.4	29.4	19.8	25.6	95167000000	56662000000	38504000000	4835100000	3480300000	1354800000	410360000	92386000	317970000	2877100000	794720000	2082400000	8293600000	2348800000	5944800000	4965200000	3523700000	1441500000	2224300000	956530000	1267800000	4816300000	3428600000	1387700000	10064000000	7245300000	2818400000	4771400000	1356600000
149	P00909	12	Indole-3-glycerol phosphate synthase;N-(5-phospho-ribosyl)anthranilate isomerase;Tryptophan biosynthesis protein trpCF	b1262;JW1254;trpC	>sp|P00909|TRPC_ECOLI Tryptophan biosynthesis protein TrpCF OS=Escherichia coli (strain K12) GN=trpC PE=1 SV=3	0	40.3	40.3	40.3	40.3	40.3	40.3	40.3	34.3	45.4	45.6	45.6	45.6	37.6	45.6	96118000000	52584000000	43534000000	6962700000	4488200000	2474500000	4121900000	771390000	3350500000	3443900000	821150000	2622700000	3906200000	1491000000	2415100000	8115500000	4607600000	3507900000	3897800000	1606400000	2291500000	6170300000	3612900000	2557400000	10275000000	7320600000	2954400000	5305200000	1589800000
150	P00914	5	Deoxyribodipyrimidine photo-lyase;DNA photolyase;Photoreactivating enzyme	b0708;JW0698;phr;phrB	>sp|P00914|PHR_ECOLI Deoxyribodipyrimidine photo-lyase OS=Escherichia coli (strain K12) GN=phrB PE=1 SV=1	2.9122e-09	7.6	7.6	3.2	7.6	7.6	0	3.2	8.7	10.2	7.4	7.4	8.9	0	7.4	90907000	57441000	33465000	11826000	7155100	4671300	9651900	5338400	4313500	6421100	4150800	2270300	4820300	3802400	1017900	6600300	2946700	3653700	0	0	0	6548300	3826900	2721400	6728400	4411800	2316600	8294800	6718000
151	P00915ups	13			>P00915ups CAH1_HUMAN_UPS Carbonic anhydrase 1 (Chain 2-261) - Homo sapiens (Human)	0	0	0	0	0	0	0	0	70	3.5	0	58.8	0	0	3.5	22727000000	22665000000	61879000	0	0	0	0	0	0	0	0	0	0	0	0	0	0	0	0	0	0	0	0	0	6515900000	6502500000	13361000	3514200	1609900
152	P00918ups	9			>P00918ups CAH2_HUMAN_UPS Carbonic anhydrase 2 (Chain 2-260) - Homo sapiens (Human)	0	0	0	0	0	0	0	0	61.4	3.5	3.5	55.6	3.5	3.5	3.5	40281000000	40265000000	16260000	0	0	0	0	0	0	0	0	0	0	0	0	0	0	0	0	0	0	0	0	0	16322000000	16319000000	3368700	2565600	1563600
153	P00926	8	D-serine deaminase;D-serine dehydratase	b2366;dsdA;JW2363	>sp|P00926|SDHD_ECOLI D-serine dehydratase OS=Escherichia coli (strain K12) GN=dsdA PE=1 SV=3	1.0422e-219	12.9	7.7	10.4	12.9	10.4	10	10.4	30.5	16.7	30.5	21.3	18.3	18.3	23.8	1716600000	943470000	773140000	88652000	51853000	36799000	50515000	17399000	33116000	67197000	34579000	32618000	88320000	51315000	37004000	78706000	29869000	48836000	41615000	17035000	24580000	77082000	41353000	35730000	232820000	114630000	118190000	109330000	58716000
154	P00934	17	Threonine synthase	b0004;JW0003;thrC	>sp|P00934|THRC_ECOLI Threonine synthase OS=Escherichia coli (strain K12) GN=thrC PE=1 SV=1	0	64.3	64.3	64.3	64.3	58.9	58.9	64.3	60.5	62.1	68.2	70.3	60.5	56.5	66.6	117110000000	61172000000	55942000000	3975700000	1672500000	2303200000	7280400000	3238400000	4042000000	7275900000	4039800000	3236000000	8045400000	4589200000	3456200000	4073300000	769320000	3304000000	2316700000	366560000	1950200000	6165000000	2779100000	3385900000	10394000000	5195400000	5198400000	10399000000	6284200000
155	P00935	7	Cystathionine gamma-synthase;O-succinylhomoserine (thiol)-lyase	b3939;JW3910;metB	>sp|P00935|METB_ECOLI Cystathionine gamma-synthase OS=Escherichia coli (strain K12) GN=metB PE=1 SV=1	0	29	29	29	29	29	29	29	29	39.4	39.4	39.4	39.4	39.4	39.4	11898000000	6680200000	5218000000	340870000	161730000	179130000	377040000	185120000	191930000	406230000	252660000	153570000	323630000	158390000	165240000	321650000	160890000	160750000	421900000	268760000	153140000	305760000	153190000	152570000	1127300000	563770000	563550000	1534200000	892480000
156	P00936	11	Adenylate cyclase;Adenylyl cyclase;ATP pyrophosphate-lyase	b3806;cya;cyaA;JW3778	>sp|P00936|CYAA_ECOLI Adenylate cyclase OS=Escherichia coli (strain K12) GN=cyaA PE=3 SV=5	4.4963e-87	13.2	11.4	11.4	11.4	13.2	10.4	14.9	14.5	12.4	15.3	14.5	14.5	10.4	14.5	2104300000	1065400000	1038900000	186830000	110970000	75867000	115920000	36837000	79083000	56185000	24173000	32011000	107660000	55278000	52380000	93429000	27953000	65477000	63668000	13020000	50648000	155880000	86174000	69701000	207620000	111390000	96227000	141290000	63759000
157	P00944	5	D-xylulose keto-isomerase;Xylose isomerase	b3565;JW3537;xylA	>sp|P00944|XYLA_ECOLI Xylose isomerase OS=Escherichia coli (strain K12) GN=xylA PE=3 SV=1	2.6422e-33	2.3	0	2.3	2.3	0	2.3	2.3	7	3.6	7.7	3.6	3.6	16.8	8	343770000	186250000	157520000	1243100	565380	677710	0	0	0	1110500	547040	563450	1177500	552100	625400	0	0	0	1632900	1111200	521710	1274600	581970	692660	26349000	15173000	11176000	36993000	16953000
158	P00946	16	Mannose-6-phosphate isomerase;Phosphohexomutase;Phosphomannose isomerase	b1613;JW1605;manA;pmi	>sp|P00946|MANA_ECOLI Mannose-6-phosphate isomerase OS=Escherichia coli (strain K12) GN=manA PE=1 SV=1	0	63.2	52.9	63.2	63.2	63.2	46.8	46.8	44	41.7	44	44	41.2	44	44	22579000000	10899000000	11680000000	1374700000	678240000	696460000	994340000	273790000	720550000	950940000	378270000	572670000	1191700000	530040000	661660000	956790000	282310000	674480000	996790000	512430000	484360000	935870000	457850000	478020000	1622300000	884540000	737810000	1688600000	742290000
159	P00954	12	Tryptophan--tRNA ligase;Tryptophanyl-tRNA synthetase	b3384;JW3347;trpS	>sp|P00954|SYW_ECOLI Tryptophan--tRNA ligase OS=Escherichia coli (strain K12) GN=trpS PE=3 SV=3	0	68.6	74	67.1	62.6	62.6	57.2	62.6	47.6	54.2	43.7	47.3	59.6	37.1	47.6	39335000000	19720000000	19615000000	2380500000	1289200000	1091300000	1490800000	590430000	900380000	1686500000	753370000	933150000	2424600000	1260900000	1163800000	1260600000	423690000	836900000	1253300000	576230000	677100000	2497800000	1222000000	1275800000	3009900000	1546700000	1463200000	2484300000	996660000
160	P00956	37	Isoleucine--tRNA ligase;Isoleucyl-tRNA synthetase	b0026;ileS;ilvS;JW0024	>sp|P00956|SYI_ECOLI Isoleucine--tRNA ligase OS=Escherichia coli (strain K12) GN=ileS PE=1 SV=5	0	58.1	61	54.3	61	53.4	54.3	58.1	44.2	39.6	44.2	44	40.9	36.8	41.9	57516000000	34442000000	23074000000	3694500000	2037800000	1656700000	4832900000	2558300000	2274600000	3009400000	1907100000	1102300000	5530900000	3552600000	1978400000	2344900000	911690000	1433200000	2923900000	1459900000	1464000000	3921200000	2172300000	1748800000	4403600000	2743700000	1659900000	2837200000	1785800000
161	P00957	35	Alanine--tRNA ligase;Alanyl-tRNA synthetase	alaS;b2697;JW2667;lovB	>sp|P00957|SYA_ECOLI Alanine--tRNA ligase OS=Escherichia coli (strain K12) GN=alaS PE=1 SV=2	0	62.3	62.3	62.3	56.7	57.5	57.5	57.5	43.5	43.2	45.2	49	45.2	38.2	46.8	105250000000	54314000000	50934000000	9012200000	4751400000	4260800000	7650300000	2837600000	4812700000	6226700000	2950400000	3276300000	7474500000	3770900000	3703600000	5953000000	2196800000	3756200000	6536600000	2952300000	3584300000	7612400000	3973100000	3639300000	7803000000	4387400000	3415600000	6134700000	3095100000
162	P00959	25	Methionine--tRNA ligase;Methionyl-tRNA synthetase	b2114;JW2101;metG	>sp|P00959|SYM_ECOLI Methionine--tRNA ligase OS=Escherichia coli (strain K12) GN=metG PE=1 SV=2	0	68.5	62.2	68.5	58.3	62.2	68.5	58.3	44	40.2	52	52.4	41.4	41.7	52.6	64375000000	37649000000	26727000000	5792900000	3630500000	2162400000	6128000000	2851900000	3276100000	5116500000	2901900000	2214600000	1850200000	1071500000	778730000	3748700000	1909700000	1839000000	3744300000	1997700000	1746600000	5370600000	3428100000	1942500000	3494500000	2102400000	1392100000	2876700000	1545500000
163	P00960	5	Glycine--tRNA ligase alpha subunit;Glycyl-tRNA synthetase alpha subunit	b3560;glyQ;glyS(A);JW3531	>sp|P00960|SYGA_ECOLI Glycine--tRNA ligase alpha subunit OS=Escherichia coli (strain K12) GN=glyQ PE=1 SV=2	0	29	29	29	29	29	29	29	22.8	22.8	22.8	22.8	22.8	22.8	22.8	22157000000	11604000000	10553000000	940680000	473000000	467680000	538900000	206970000	331920000	640950000	301610000	339330000	895360000	440320000	455050000	541370000	207790000	333580000	444350000	143690000	300650000	822480000	390700000	431780000	1883800000	1075900000	807850000	2206000000	1057300000
164	P00961	31	Glycine--tRNA ligase beta subunit;Glycyl-tRNA synthetase beta subunit	b3559;glyS;glyS(B);JW3530	>sp|P00961|SYGB_ECOLI Glycine--tRNA ligase beta subunit OS=Escherichia coli (strain K12) GN=glyS PE=1 SV=4	0	65	69.4	65	69.4	65	66	69.4	58.3	56.3	51.1	63.6	60.7	52	56.3	126230000000	64504000000	61722000000	8153600000	4176200000	3977400000	9090000000	3357200000	5732800000	7451100000	3242500000	4208600000	4430000000	2095900000	2334100000	6835600000	2499800000	4335800000	6656800000	2453300000	4203500000	8916000000	4506000000	4410000000	9691100000	5691200000	3999800000	6951500000	3426700000
165	P00962	21	Glutamine--tRNA ligase;Glutaminyl-tRNA synthetase	b0680;glnS;JW0666	>sp|P00962|SYQ_ECOLI Glutamine--tRNA ligase OS=Escherichia coli (strain K12) GN=glnS PE=1 SV=3	0	60.3	65.2	65.2	46.9	65.2	65.2	54.7	39	40.6	42.4	46.9	44.2	39	38.4	63970000000	30473000000	33498000000	4557900000	2126100000	2431900000	8592400000	3490000000	5102300000	4585700000	2052800000	2532900000	703720000	287240000	416480000	4508000000	1476700000	3031300000	3922600000	1556200000	2366400000	5020300000	2382200000	2638100000	4187400000	2078700000	2108700000	3410900000	1732200000
166	P00963	9	Asparagine synthetase A;Aspartate--ammonia ligase	asnA;b3744;JW3722	>sp|P00963|ASNA_ECOLI Aspartate--ammonia ligase OS=Escherichia coli (strain K12) GN=asnA PE=1 SV=1	0	45.2	56.7	56.7	54.2	45.5	54.2	45.2	51.8	51.8	51.8	51.8	40.3	29.1	40.3	13874000000	6801100000	7072600000	317010000	64637000	252370000	793910000	393980000	399930000	1138400000	757300000	381130000	622300000	254520000	367780000	198710000	5707600	193000000	161970000	5419900	156550000	393440000	97862000	295580000	1508200000	424640000	1083500000	1592400000	1023500000
167	P00968	41	Carbamoyl-phosphate synthase large chain;Carbamoyl-phosphate synthetase ammonia chain	b0033;carB;JW0031;pyrA	>sp|P00968|CARB_ECOLI Carbamoyl-phosphate synthase large chain OS=Escherichia coli (strain K12) GN=carB PE=1 SV=2	0	59.2	61.3	64	59	56	59.3	59.3	44	47.4	53.6	53.4	47.5	51.2	47.3	231480000000	116630000000	114850000000	15145000000	5659200000	9486300000	16822000000	9363800000	7457800000	12293000000	7583500000	4709600000	17481000000	9223100000	8257400000	7363000000	1402600000	5960400000	9889400000	2161400000	7728000000	13729000000	5545000000	8184100000	14812000000	5940800000	8871200000	23954000000	16268000000
168	P01008ups;CON__P41361	3;1			>P01008ups ANT3_HUMAN_UPS Antithrombin-III (Chain 33-464) - Homo sapiens (Human)	8.1032e-14	0	0	0	0	0	0	0	2.5	0	0	6.2	0	0	0	14875000	14875000	0	0	0	0	0	0	0	0	0	0	0	0	0	0	0	0	0	0	0	0	0	0	10914000	10914000	0	0	0
169	P01031ups	3			>P01031ups CO5_HUMAN_UPS Complement C5 (C5a anaphylatoxin) (Chain 678-751) - Homo sapiens (Human)	4.5353e-06	9.5	9.5	9.5	9.5	0	0	9.5	25.7	0	0	36.5	0	0	0	2447800000	2425900000	21913000	10117000	4465700	5651000	9368600	4005900	5362600	4714400	2219500	2494900	5771500	2821800	2949700	0	0	0	0	0	0	11197000	5742800	5454500	488880000	488880000	0	0	0
170	P02144ups	5			>P02144ups MYG_HUMAN_UPS Myoglobin (Chain 2-154) - Homo sapiens (Human)	9.6818e-244	10.5	10.5	10.5	10.5	10.5	0	10.5	30.7	0	0	35.3	0	0	0	2122200000	2092600000	29561000	14781000	9515000	5265600	5241400	3045400	2196000	30599000	17083000	13516000	8551700	5814300	2737400	5158900	1820900	3338100	0	0	0	10311000	7803300	2507600	386790000	386790000	0	0	0
171	P02358	6	30S ribosomal protein S6;30S ribosomal protein S6, fully modified isoform;30S ribosomal protein S6, non-modified isoform	b4200;JW4158;rpsF	>sp|P02358|RS6_ECOLI 30S ribosomal protein S6 OS=Escherichia coli (strain K12) GN=rpsF PE=1 SV=1	1.1412e-177	74.8	74.8	74.8	74.8	74.8	74.8	74.8	61.5	96.3	74.8	74.8	61.5	47.4	74.8	58085000000	28605000000	29480000000	3837300000	1785300000	2052000000	1824300000	801900000	1022400000	1617500000	848310000	769240000	2799800000	1413100000	1386700000	1136400000	288290000	848110000	1583600000	435900000	1147700000	3528200000	1647700000	1880500000	6651200000	3245500000	3405700000	3980800000	2105800000
172	P02413	11	50S ribosomal protein L15	b3301;JW3263;rplO	>sp|P02413|RL15_ECOLI 50S ribosomal protein L15 OS=Escherichia coli (strain K12) GN=rplO PE=1 SV=1	0	90.3	90.3	90.3	90.3	90.3	88.2	90.3	46.5	60.4	54.9	68.8	46.5	60.4	46.5	89887000000	51723000000	38164000000	4624000000	2466700000	2157400000	2771800000	1299700000	1472000000	1778600000	957340000	821210000	4249100000	2477500000	1771500000	3212400000	1198200000	2014100000	2554400000	1270200000	1284100000	4599100000	2633800000	1965300000	7979700000	4265100000	3714500000	5981500000	3646700000
173	P02753ups	1			>P02753ups RETBP_HUMAN_UPS Retinol-binding protein 4 (Chain 19-201) - Homo sapiens (Human)	0.0020544	0	0	0	0	0	0	0	5.6	0	0	5.6	0	0	0	173660000	173660000	0	0	0	0	0	0	0	0	0	0	0	0	0	0	0	0	0	0	0	0	0	0	56993000	56993000	0	0	0
174	P02787ups	9			>P02787ups TRFE_HUMAN_UPS Serotransferrin (Chain 20-698) - Homo sapiens (Human)	6.0579e-18	1	1	1	1	1	7.1	1	6.3	1.5	0	3.2	5	3.1	1.9	685180000	315370000	369810000	84517000	41867000	42650000	102150000	39962000	62188000	110120000	51204000	58918000	76573000	35769000	40804000	87258000	31179000	56079000	86416000	42977000	43439000	91361000	42843000	48517000	12335000	8537200	3797300	5511700	2603300
175	P02788ups	22			>P02788ups TRFL_HUMAN_UPS Lactotransferrin (Chain 20-710) - Homo sapiens (Human)	0	11.1	11.9	8.1	0	5.6	48.6	12.9	4.2	9.7	1.6	1.6	4.2	3.6	4.2	2402100000	2337300000	64869000	27920000	27920000	0	71299000	71299000	0	7063500	7063500	0	0	0	0	9458100	9458100	0	2139700000	2139700000	0	13232000	13232000	0	12685000	6568600	6116600	21707000	15387000
176	P02918	11	DD-transpeptidase;Penicillin-binding protein 1A;Penicillin-insensitive transglycosylase;Penicillin-sensitive transpeptidase;Peptidoglycan TGase	b3396;JW3359;mrcA;ponA	>sp|P02918|PBPA_ECOLI Penicillin-binding protein 1A OS=Escherichia coli (strain K12) GN=mrcA PE=1 SV=1	6.7184e-173	19.6	17.5	19.6	19.6	19.6	19.6	15.2	6.7	6.4	10	6.7	12	8.8	8.1	1131800000	627720000	504050000	106510000	64684000	41821000	120780000	60024000	60761000	59914000	30515000	29400000	65947000	39508000	26439000	55353000	20700000	34653000	82072000	45776000	36296000	87083000	53399000	33684000	97191000	49465000	47726000	85977000	53109000
177	P02919;P02919-2	13;11	DD-transpeptidase;Murein polymerase;Penicillin-binding protein 1B;Penicillin-insensitive transglycosylase;Penicillin-sensitive transpeptidase;Peptidoglycan glycosyltransferase;Peptidoglycan TGase	b0149;JW0145;mrcB;pbpF;ponB	>sp|P02919|PBPB_ECOLI Penicillin-binding protein 1B OS=Escherichia coli (strain K12) GN=mrcB PE=1 SV=2;>sp|P02919-2|PBPB_ECOLI Isoform Gamma of Penicillin-binding protein 1B OS=Escherichia coli (strain K12) GN=mrcB	2.8756e-288	16.4	16.4	16.7	14	21.1	13.9	17.7	11.4	13	14	11.3	12.6	11.4	14	2340800000	1317700000	1023100000	189870000	114180000	75700000	138320000	40067000	98250000	46266000	18153000	28112000	110970000	57787000	53178000	155160000	76628000	78527000	256640000	186680000	69956000	201630000	117010000	84625000	147630000	85611000	62018000	120060000	57769000
178	P02924	13	L-arabinose-binding periplasmic protein	araF;b1901;JW1889	>sp|P02924|ARAF_ECOLI L-arabinose-binding periplasmic protein OS=Escherichia coli (strain K12) GN=araF PE=1 SV=2	1.7831e-168	2.4	6.1	4.9	8.5	6.1	25.2	6.7	21.3	21	27.1	10.3	8.5	41.6	14.6	404920000	316970000	87950000	4553300	1447600	3105700	5874000	1554800	4319100	15452000	7357800	8093700	3552300	1453200	2099000	2046600	698490	1348100	62308000	58061000	4246700	975330	181630	793700	24889000	10696000	14194000	14014000	6678900
179	P02925	12	D-ribose-binding periplasmic protein	b3751;JW3730;prlB;rbsB;rbsP	>sp|P02925|RBSB_ECOLI D-ribose-binding periplasmic protein OS=Escherichia coli (strain K12) GN=rbsB PE=1 SV=1	0	67.9	55.1	67.9	67.9	67.9	55.1	67.9	68.9	61.5	67.9	74.3	67.9	68.9	67.9	34560000000	18286000000	16274000000	1081300000	308400000	772920000	873380000	381470000	491910000	1565200000	787850000	777390000	1184700000	542810000	641920000	693220000	27895000	665330000	1650100000	1277500000	372600000	1249600000	423370000	826250000	2400000000	809220000	1590800000	2927600000	1680500000
180	P02929	7	Protein tonB	b1252;exbA;JW5195;tonB	>sp|P02929|TONB_ECOLI Protein TonB OS=Escherichia coli (strain K12) GN=tonB PE=1 SV=2	2.6868e-170	21.3	27.2	27.2	28.9	27.2	27.2	28.9	16.7	28.9	28.9	30.5	20.1	20.1	28.9	1937800000	1024400000	913420000	100280000	56333000	43942000	39039000	2985400	36053000	44067000	9351200	34715000	60421000	27958000	32463000	39588000	12184000	27404000	56461000	27439000	29022000	153540000	118250000	35287000	220590000	118110000	102480000	121540000	20247000
181	P02930	10	Outer membrane protein tolC	b3035;JW5503;mtcB;mukA;refI;tolC	>sp|P02930|TOLC_ECOLI Outer membrane protein TolC OS=Escherichia coli (strain K12) GN=tolC PE=1 SV=3	0	38.1	38.1	38.1	38.1	30.4	38.1	38.1	19.7	35.9	28.2	28.2	28.2	27.4	27.4	87129000000	39857000000	47273000000	3951000000	1764100000	2187000000	1931900000	598860000	1333000000	3602100000	1374900000	2227200000	7375000000	2731500000	4643500000	4151400000	1322800000	2828600000	4659900000	2343600000	2316300000	3404200000	1503300000	1900900000	7540000000	3763700000	3776300000	5526200000	2242300000
182	P02931	17	Outer membrane protein 1A;Outer membrane protein B;Outer membrane protein F;Outer membrane protein IA;Porin ompF	b0929;cmlB;coa;cry;JW0912;ompF;tolF	>sp|P02931|OMPF_ECOLI Outer membrane protein F OS=Escherichia coli (strain K12) GN=ompF PE=1 SV=1	0	51.4	50.3	50.3	50.3	45.6	51.4	50.3	48.6	55.5	55.5	48.6	55.5	32	52.8	309210000000	143560000000	165650000000	24591000000	10290000000	14302000000	25209000000	11599000000	13610000000	21412000000	11369000000	10044000000	21475000000	10121000000	11354000000	16078000000	4036400000	12042000000	19136000000	8735600000	10401000000	17843000000	7791600000	10051000000	18926000000	8797100000	10129000000	20277000000	10789000000
183	P02943	11	Lambda receptor protein;Maltoporin;Maltose-inducible porin	b4036;JW3996;lamB;malB	>sp|P02943|LAMB_ECOLI Maltoporin OS=Escherichia coli (strain K12) GN=lamB PE=1 SV=1	0	30.3	35.7	46.6	26.2	26.9	32.3	32.3	18.6	21.7	21.7	21.7	21.7	21.7	21.7	3803000000	1671800000	2131300000	117290000	43898000	73395000	375720000	213280000	162440000	303980000	181150000	122830000	173060000	87596000	85468000	121870000	13115000	108750000	163550000	92844000	70703000	141090000	56874000	84219000	385850000	98770000	287080000	420470000	237530000
184	P03004	11	Chromosomal replication initiator protein dnaA	b3702;dnaA;JW3679	>sp|P03004|DNAA_ECOLI Chromosomal replication initiator protein DnaA OS=Escherichia coli (strain K12) GN=dnaA PE=1 SV=2	0	19.7	12.6	12.6	17.8	8.6	10.5	22.3	14.8	17.8	14.6	25.9	17.3	12	18.8	1434200000	908410000	525820000	54689000	37362000	17327000	38583000	20844000	17739000	19350000	12970000	6379700	62443000	40825000	21617000	31491000	11534000	19956000	18809000	8883700	9925600	69927000	44533000	25394000	235970000	152860000	83113000	85361000	49885000
185	P03007	4	DNA polymerase III subunit epsilon	b0215;dnaQ;JW0205;mutD	>sp|P03007|DPO3E_ECOLI DNA polymerase III subunit epsilon OS=Escherichia coli (strain K12) GN=dnaQ PE=1 SV=1	1.2041e-196	11.1	11.1	11.1	11.1	0	4.1	11.1	21	18.5	21	16.5	0	11.5	11.5	81813000	31810000	50003000	4563400	0	4563400	7521600	1517100	6004500	7303800	1998600	5305100	2974600	953620	2021000	0	0	0	4755600	243220	4512400	6291400	559370	5732100	5190700	2956900	2233900	16722000	9559600
186	P03018	5	DNA helicase II	b3813;JW3786;mutU;pdeB;rad;recL;uvrD	>sp|P03018|UVRD_ECOLI DNA helicase II OS=Escherichia coli (strain K12) GN=uvrD PE=1 SV=1	6.1625e-89	12.4	8.5	8.5	8.5	8.5	8.5	8.5	8.6	4.7	10.4	6.5	6.5	8.6	10.4	986220000	544010000	442210000	57192000	41073000	16119000	32535000	12701000	19834000	17381000	11109000	6271800	11924000	7073400	4850400	28893000	14490000	14402000	26526000	11907000	14619000	41588000	25637000	15951000	131000000	69882000	61122000	80663000	43473000
187	P03023	5	Lactose operon repressor	b0345;JW0336;lacI	>sp|P03023|LACI_ECOLI Lactose operon repressor OS=Escherichia coli (strain K12) GN=lacI PE=1 SV=3	4.5652e-27	13.3	13.3	13.3	13.3	13.3	13.3	13.3	22.8	22.8	16.7	16.7	22.8	12.8	22.8	1423300000	751960000	671320000	142390000	73595000	68800000	92207000	33567000	58640000	132420000	54804000	77617000	136320000	69797000	66526000	100980000	38123000	62853000	86431000	48303000	38128000	185490000	100790000	84697000	39396000	24125000	15271000	73930000	42679000
188	P03024	2	Galactose operon repressor;HTH-type transcriptional regulator galR	b2837;galR;JW2805	>sp|P03024|GALR_ECOLI HTH-type transcriptional regulator GalR OS=Escherichia coli (strain K12) GN=galR PE=1 SV=1	1.4719e-55	6.4	0	6.4	6.4	6.4	0	0	7	0	7	6.4	7	7	7	63705000	33827000	29878000	1915600	513890	1401700	0	0	0	3149000	1306500	1842500	924500	425660	498850	1612400	648100	964320	0	0	0	0	0	0	7229600	6253200	976400	0	0
189	P03813	2	Uncharacterized protein ygeA	b2840;JW2808;ygeA	>sp|P03813|YGEA_ECOLI Uncharacterized protein YgeA OS=Escherichia coli (strain K12) GN=ygeA PE=1 SV=1	2.6326e-18	12.6	10.9	12.6	23.5	12.6	23.5	23.5	23.5	12.6	23.5	23.5	23.5	23.5	12.6	1222800000	629900000	592880000	14987000	7416800	7569900	22139000	6036900	16102000	14679000	4953200	9725800	26020000	5653100	20367000	9301900	0	9301900	24284000	8946300	15338000	75072000	38506000	36566000	215710000	124890000	90813000	63498000	28674000
190	P03817	3	Protein mioC	b3742;JW3720;mioC;yieB	>sp|P03817|MIOC_ECOLI Protein MioC OS=Escherichia coli (strain K12) GN=mioC PE=1 SV=4	8.3611e-22	16.3	16.3	16.3	16.3	16.3	16.3	16.3	34	17	34	17	16.3	17	17	2729900000	1363600000	1366300000	44915000	23539000	21376000	55101000	23085000	32016000	52910000	24694000	28215000	103920000	50187000	53736000	47714000	13478000	34236000	49331000	19937000	29394000	75541000	38721000	36819000	530690000	286350000	244340000	334910000	153920000
191	P03819	4	Glutathione-regulated potassium-efflux system protein kefC;K(+)/H(+) antiporter	b0047;JW0046;kefC;trkC	>sp|P03819|KEFC_ECOLI Glutathione-regulated potassium-efflux system protein KefC OS=Escherichia coli (strain K12) GN=kefC PE=1 SV=2	4.2449e-18	11.6	11.6	11.6	8.1	8.1	8.1	11.6	5.6	5.6	5.6	6.1	2.6	5.6	6.1	182690000	96970000	85716000	17833000	8898400	8934600	16414000	5171500	11242000	4646900	2120100	2526800	10364000	5386900	4976600	5957100	2115300	3841800	7429900	3215400	4214500	10775000	5178200	5596400	28113000	17171000	10942000	14942000	8479000
192	P03841	7	Maltose operon periplasmic protein	b4037;JW3997;malM;molA	>sp|P03841|MALM_ECOLI Maltose operon periplasmic protein OS=Escherichia coli (strain K12) GN=malM PE=4 SV=1	8.9639e-92	35.3	40.8	40.8	27.8	37.6	27.8	40.8	27.8	41.2	35.3	35.3	17.3	23.5	37.9	1918800000	932930000	985840000	108040000	37129000	70912000	200730000	119630000	81093000	205970000	142390000	63571000	143620000	78408000	65209000	43363000	3838200	39525000	58913000	15734000	43179000	119640000	37939000	81699000	32832000	4658800	28173000	230590000	139260000
193	P04036	7	Dihydrodipicolinate reductase	b0031;dapB;JW0029	>sp|P04036|DAPB_ECOLI Dihydrodipicolinate reductase OS=Escherichia coli (strain K12) GN=dapB PE=1 SV=1	0	34.1	34.1	41.8	34.1	34.1	34.1	41.8	34.1	34.1	34.1	39.9	39.9	34.1	39.9	11343000000	5344700000	5998700000	591940000	278660000	313280000	283770000	94465000	189300000	440850000	177550000	263300000	468610000	200970000	267640000	307500000	94794000	212710000	290580000	120310000	170270000	447960000	204470000	243480000	1958600000	1059000000	899560000	895510000	414780000
194	P04040ups	13			>P04040ups CATA_HUMAN_UPS Catalase (Chain 2-527) - Homo sapiens (Human)	0	2.9	5.7	13.9	5.7	5.7	5.7	5.7	38.8	0	0	36.7	0	0	0	5515300000	5515300000	0	896410	896410	0	3069900	3069900	0	3710500	3710500	0	14126000	14126000	0	2872400	2872400	0	6448100	6448100	0	14107000	14107000	0	2116600000	2116600000	0	0	0
195	P04079	13	Glutamine amidotransferase;GMP synthase [glutamine-hydrolyzing];GMP synthetase	b2507;guaA;JW2491	>sp|P04079|GUAA_ECOLI GMP synthase [glutamine-hydrolyzing] OS=Escherichia coli (strain K12) GN=guaA PE=1 SV=1	0	39.6	39.6	39.6	39.6	39.6	39.6	41	35.2	39.4	29.3	39.6	35.2	29.3	35.2	49739000000	24349000000	25391000000	2948600000	1521800000	1426800000	777740000	376020000	401720000	2520500000	1241300000	1279300000	7342200000	3437100000	3905200000	2700600000	1008400000	1692200000	2692000000	1381600000	1310400000	2873800000	1430500000	1443300000	3607400000	1786600000	1820800000	3072000000	1509700000
196	P04335	9	Esterase frsA	b0239;frsA;JW0229;yafA	>sp|P04335|FRSA_ECOLI Esterase FrsA OS=Escherichia coli (strain K12) GN=frsA PE=3 SV=2	5.6446e-170	14.7	18.4	12.1	17.6	21	21	21	23.2	38.9	32.4	28.3	18.8	32.6	23.7	2703600000	1984400000	719240000	118650000	94054000	24594000	68864000	33310000	35554000	42158000	28184000	13974000	75002000	50908000	24094000	66092000	47727000	18365000	154790000	113570000	41223000	121330000	90993000	30339000	209720000	162510000	47204000	206930000	127610000
197	P04391	9	Ornithine carbamoyltransferase chain I;OTCase-1	argI;b4254;JW4211	>sp|P04391|OTC1_ECOLI Ornithine carbamoyltransferase chain I OS=Escherichia coli (strain K12) GN=argI PE=1 SV=3	0	44.6	44.6	44.9	39.2	39.2	44.6	39.5	28.1	33.5	28.1	44.6	33.5	28.1	33.5	12313000000	6182500000	6130700000	398940000	122380000	276560000	1101800000	612050000	489700000	928700000	595620000	333090000	498000000	244660000	253340000	165420000	20606000	144810000	294220000	70069000	224150000	194620000	72260000	122360000	898150000	313120000	585030000	1577200000	1162600000
198	P04395	1	3-methyladenine-DNA glycosylase II, inducible;DNA-3-methyladenine glycosidase II;DNA-3-methyladenine glycosylase 2;DNA-3-methyladenine glycosylase II	aidA;alkA;b2068;JW2053	>sp|P04395|3MG2_ECOLI DNA-3-methyladenine glycosylase 2 OS=Escherichia coli (strain K12) GN=alkA PE=1 SV=1	0.0018172	0	0	0	0	0	0	0	0	0	0	3.9	3.9	0	3.9	20012000	12061000	7950900	0	0	0	0	0	0	0	0	0	0	0	0	0	0	0	0	0	0	0	0	0	0	0	0	0	0
199	P04425	13	Glutathione synthase;Glutathione synthetase;GSH synthetase	b2947;gshB;gsh-II;JW2914	>sp|P04425|GSHB_ECOLI Glutathione synthetase OS=Escherichia coli (strain K12) GN=gshB PE=1 SV=1	0	56	56	56	56	56	56	49.4	32.6	57.6	46.5	63	48.7	46.5	53.2	23530000000	11011000000	12519000000	1748200000	783280000	964880000	1509400000	523950000	985500000	1355400000	619080000	736370000	1145300000	455880000	689450000	1267300000	398770000	868550000	1251400000	709150000	542280000	1463500000	625010000	838480000	1068900000	533440000	535480000	1973200000	918600000
200	P04693	8	Aromatic-amino-acid aminotransferase	b4054;JW4014;tyrB	>sp|P04693|TYRB_ECOLI Aromatic-amino-acid aminotransferase OS=Escherichia coli (strain K12) GN=tyrB PE=1 SV=1	0	50.6	43.1	50.6	50.6	50.6	50.6	50.6	35.3	35.3	35.3	39.5	35.3	35.3	35.3	30171000000	15353000000	14819000000	1767100000	892080000	875010000	1221100000	308810000	912300000	1339700000	528970000	810710000	1884000000	892600000	991430000	1853400000	675430000	1177900000	971000000	436180000	534820000	1728900000	864740000	864160000	4445800000	2520300000	1925500000	1241500000	530100000
201	P04805	13	Glutamate--tRNA ligase;Glutamyl-tRNA synthetase	b2400;gltX;JW2395	>sp|P04805|SYE_ECOLI Glutamate--tRNA ligase OS=Escherichia coli (strain K12) GN=gltX PE=1 SV=1	0	36.1	40.8	40.8	40.6	34.2	40.6	35.9	27.4	25.9	31.8	35.5	32.1	24.8	27.4	24343000000	12689000000	11654000000	1025200000	371590000	653610000	1480700000	730830000	749870000	1357800000	764510000	593320000	1256800000	682450000	574350000	906460000	165230000	741230000	784890000	245580000	539300000	838640000	343280000	495360000	2268800000	1128100000	1140600000	1204200000	763330000
202	P04816	17	Leucine-specific-binding protein	b3458;JW3423;livK	>sp|P04816|LIVK_ECOLI Leucine-specific-binding protein OS=Escherichia coli (strain K12) GN=livK PE=1 SV=2	0	70.5	61	70.5	70.5	61	61	70.5	70.5	68.6	68.3	70.5	66.4	62.9	70.5	70908000000	36159000000	34749000000	3194900000	1433400000	1761400000	3227100000	1535700000	1691400000	3742300000	2081200000	1661100000	4633000000	2807600000	1825300000	2002200000	188220000	1814000000	1511300000	179850000	1331500000	3369500000	1732700000	1636800000	7315400000	3680700000	3634700000	5707100000	3185800000
203	P04825	18	Alpha-aminoacylpeptide hydrolase;Aminopeptidase N	b0932;JW0915;pepN	>sp|P04825|AMPN_ECOLI Aminopeptidase N OS=Escherichia coli (strain K12) GN=pepN PE=1 SV=2	0	33.3	34.3	33.3	33.3	33.3	32.3	33.3	34	29.9	30.5	34	34	27.4	34	61583000000	30598000000	30985000000	4637300000	2469200000	2168100000	3780900000	1288300000	2492700000	3223000000	1440200000	1782800000	3684000000	1767300000	1916700000	2807600000	1001700000	1805800000	3037900000	1337500000	1700400000	4217700000	2100900000	2116800000	6171200000	3498800000	2672400000	4570400000	2162800000
204	P04846	9	Lipoprotein 28	b3661;JW3635;nlpA	>sp|P04846|NLPA_ECOLI Lipoprotein 28 OS=Escherichia coli (strain K12) GN=nlpA PE=1 SV=1	0	54	54	43.8	54	54	54	53.7	54	59.2	59.2	59.2	59.2	43.8	43.8	26656000000	13591000000	13065000000	1430000000	731490000	698520000	1283100000	580800000	702320000	1068600000	543640000	525000000	1776000000	1009700000	766340000	929330000	267690000	661640000	699910000	206320000	493600000	1031200000	551850000	479360000	2618600000	1313100000	1305600000	2444700000	1303200000
205	P04949	14	Flagellin	b1923;flaF;fliC;hag;JW1908	>sp|P04949|FLIC_ECOLI Flagellin OS=Escherichia coli (strain K12) GN=fliC PE=1 SV=2	0	23.1	14.5	17.3	23.1	16.5	16.3	14.5	22.9	31.1	35.1	39.4	18.7	31.1	30.5	1025400000	479840000	545550000	43623000	11027000	32595000	9064300	3954600	5109800	29516000	8218600	21297000	104420000	29565000	74858000	28957000	4001000	24956000	17986000	2066600	15920000	19710000	7208700	12501000	73340000	33469000	39872000	66254000	25020000
206	P04951	4	3-deoxy-manno-octulosonate cytidylyltransferase;CMP-2-keto-3-deoxyoctulosonic acid synthase	b0918;JW0901;kdsB	>sp|P04951|KDSB_ECOLI 3-deoxy-manno-octulosonate cytidylyltransferase OS=Escherichia coli (strain K12) GN=kdsB PE=1 SV=2	2.9531e-115	19	22.2	21.8	7.7	22.2	19	22.2	14.5	3.2	14.5	21.8	14.5	14.5	14.5	569470000	219880000	349590000	65218000	21791000	43427000	85308000	29197000	56111000	49104000	17381000	31723000	85105000	43059000	42046000	43993000	11398000	32595000	10111000	6022100	4088800	69774000	37052000	32722000	22570000	6115100	16455000	7182500	0
207	P04968	14	Threonine deaminase;Threonine dehydratase biosynthetic	b3772;ilvA;JW3745	>sp|P04968|ILVA_ECOLI L-threonine dehydratase biosynthetic IlvA OS=Escherichia coli (strain K12) GN=ilvA PE=1 SV=1	5.693e-161	39.1	33.5	43.2	43.2	43.2	34.8	43.2	34.4	31.5	35.8	46.5	40.1	32.1	40.3	6908000000	3647000000	3261000000	386990000	180700000	206290000	98352000	45303000	53049000	376040000	197690000	178350000	880810000	464400000	416410000	340850000	82182000	258670000	232200000	59057000	173140000	513440000	269580000	243850000	521760000	294160000	227600000	414320000	254910000
208	P04982	3	D-ribose pyranase	b3748;JW5857;rbsD	>sp|P04982|RBSD_ECOLI D-ribose pyranase OS=Escherichia coli (strain K12) GN=rbsD PE=1 SV=3	6.7742e-62	0	0	0	13.7	13.7	13.7	13.7	25.9	25.9	25.9	25.9	25.9	48.9	12.2	428370000	307120000	121250000	0	0	0	0	0	0	0	0	0	2540900	1277500	1263400	2162500	407840	1754700	10727000	9391700	1335700	1439200	0	1439200	37635000	18379000	19256000	15726000	2383000
209	P04983	16	Ribose import ATP-binding protein RbsA	b3749;JW3728;rbsA	>sp|P04983|RBSA_ECOLI Ribose import ATP-binding protein RbsA OS=Escherichia coli (strain K12) GN=rbsA PE=1 SV=1	3.4589e-302	12.6	1.4	21.8	21	19.4	38.5	16.4	22.6	23.8	24.4	17.2	15	38.5	18.6	1155600000	721570000	433980000	12333000	6283300	6049800	1229100	744720	484390	30953000	16940000	14013000	59815000	33628000	26187000	15318000	4433300	10884000	73128000	62481000	10647000	17602000	8332700	9269300	57631000	25710000	31922000	179920000	90039000
210	P04993	6	Exodeoxyribonuclease V 67 kDa polypeptide;Exodeoxyribonuclease V alpha chain	b2819;JW2787;recD	>sp|P04993|EX5A_ECOLI Exodeoxyribonuclease V alpha chain OS=Escherichia coli (strain K12) GN=recD PE=1 SV=2	8.7494e-32	9	7.6	5.4	3.6	9	9	3.9	9	10.4	12.3	9	5.6	9	12.7	285090000	163830000	121250000	19063000	12337000	6726100	21287000	10636000	10651000	6587100	3081500	3505700	2551400	758710	1792700	17148000	6452300	10695000	7030500	2367300	4663200	15254000	9370600	5883500	35704000	21974000	13730000	17926000	11200000
211	P04994	3	Exodeoxyribonuclease 7 large subunit;Exodeoxyribonuclease VII large subunit	b2509;JW2493;xseA	>sp|P04994|EX7L_ECOLI Exodeoxyribonuclease 7 large subunit OS=Escherichia coli (strain K12) GN=xseA PE=1 SV=2	8.8216e-127	5.5	5.5	2.9	5.5	5.5	5.5	5.5	5.5	7.9	7.9	5.5	7.9	7.9	7.9	565740000	290860000	274890000	26348000	12452000	13896000	19620000	7252000	12368000	6161300	2350400	3810900	9162100	3912600	5249500	18631000	5851200	12779000	19128000	12018000	7110100	13087000	5621200	7465800	53590000	18175000	35415000	45051000	23439000
212	P04995	9	DNA deoxyribophosphodiesterase;Exodeoxyribonuclease I	b2011;cpeA;JW1993;sbcB;xonA	>sp|P04995|EX1_ECOLI Exodeoxyribonuclease I OS=Escherichia coli (strain K12) GN=sbcB PE=1 SV=2	3.4075e-69	25.7	29.1	29.1	29.1	25.7	25.7	29.1	26.9	20.6	26.9	18.3	18.3	22.3	24.6	1679000000	924260000	754730000	88855000	47740000	41114000	119700000	49458000	70242000	103570000	49888000	53682000	148650000	76507000	72141000	82109000	36392000	45717000	86991000	44310000	42680000	113240000	56663000	56574000	162600000	102250000	60350000	67259000	35536000
213	P05020	7	Dihydroorotase	b1062;JW1049;pyrC	>sp|P05020|PYRC_ECOLI Dihydroorotase OS=Escherichia coli (strain K12) GN=pyrC PE=1 SV=2	1.2954e-148	39.9	39.9	30.5	39.9	28.2	39.9	39.9	18.7	18.7	18.7	30.5	18.7	18.7	18.7	29672000000	13048000000	16624000000	1662300000	533260000	1129000000	2271900000	884820000	1387100000	1975400000	849110000	1126300000	2190800000	880040000	1310700000	998210000	191070000	807140000	1305300000	292080000	1013200000	1670200000	657160000	1013100000	2469800000	1066800000	1403000000	2401700000	1382900000
214	P05041	2	ADC synthase;Para-aminobenzoate synthase component 1;Para-aminobenzoate synthase component I	b1812;JW1801;pabB	>sp|P05041|PABB_ECOLI Para-aminobenzoate synthase component 1 OS=Escherichia coli (strain K12) GN=pabB PE=1 SV=1	0.00020275	2	7.7	7.7	7.7	7.7	0	7.7	5.7	5.7	5.7	5.7	0	5.7	5.7	494220000	262890000	231320000	942980	411380	531600	29430000	13115000	16315000	22285000	12528000	9757600	153350000	85799000	67552000	4055800	1519900	2535800	0	0	0	4307800	1801200	2506600	48062000	25615000	22447000	96564000	52500000
215	P05042	13	Fumarate hydratase class II	b1611;fumC;JW1603	>sp|P05042|FUMC_ECOLI Fumarate hydratase class II OS=Escherichia coli (strain K12) GN=fumC PE=1 SV=1	7.618e-138	21.6	21.6	21.6	21.6	19.1	21.6	19.9	28.5	28.3	25.7	28.3	28.5	33.8	32.3	4855200000	2534800000	2320400000	282630000	124170000	158460000	363500000	160920000	202570000	307390000	167000000	140390000	197730000	83431000	114300000	205310000	55795000	149520000	317600000	169800000	147810000	272400000	117750000	154660000	427660000	232800000	194850000	445400000	245960000
216	P05052	6	HTH-type transcriptional regulator AppY;M5 polypeptide	appY;b0564;JW0553	>sp|P05052|APPY_ECOLI HTH-type transcriptional regulator AppY OS=Escherichia coli (strain K12) GN=appY PE=1 SV=3	1.2279e-15	4	4	8	4	4	0	4	20.1	20.1	13.3	16.9	20.1	22.5	20.1	1232100000	910670000	321430000	952780	786710	166070	3090600	2696200	394380	2317500	1036900	1280500	4980900	2782700	2198200	3161100	1474100	1687000	0	0	0	3513000	1927900	1585100	473220000	395080000	78136000	165960000	128410000
217	P05055	24	Polynucleotide phosphorylase;Polyribonucleotide nucleotidyltransferase	b3164;JW5851;pnp	>sp|P05055|PNP_ECOLI Polyribonucleotide nucleotidyltransferase OS=Escherichia coli (strain K12) GN=pnp PE=1 SV=3	0	52.3	52.3	48.4	42.8	42.8	52.3	57.7	36.7	38.3	44	43.6	37.1	31.4	37.7	107450000000	50797000000	56657000000	6812600000	3008200000	3804500000	7895800000	3099300000	4796500000	7040300000	3439800000	3600500000	3705100000	1661200000	2044000000	5307300000	1605700000	3701600000	6590100000	3083900000	3506200000	6191200000	2650800000	3540400000	9960700000	4846300000	5114400000	6510500000	3314800000
218	P05194	11	3-dehydroquinate dehydratase;Type I DHQase	aroD;b1693;JW1683	>sp|P05194|AROD_ECOLI 3-dehydroquinate dehydratase OS=Escherichia coli (strain K12) GN=aroD PE=1 SV=2	7.8438e-219	63.9	63.9	63.9	55.2	41.3	41.3	63.9	46	46	46	41.3	46	46	46	13092000000	6345100000	6747300000	768920000	347050000	421870000	542540000	159190000	383360000	517360000	186510000	330850000	787740000	334090000	453650000	525290000	173720000	351580000	659200000	305860000	353340000	645420000	298170000	347250000	1401400000	769360000	632060000	719170000	278700000
219	P05458	35	Pitrilysin;Protease 3;Protease III;Protease pi	b2821;JW2789;ptr;ptrA	>sp|P05458|PTRA_ECOLI Protease 3 OS=Escherichia coli (strain K12) GN=ptrA PE=1 SV=1	0	40.2	44	40.9	44.6	41.6	48.4	45.5	41.8	36.4	41.8	42.9	36.2	41.8	34.9	8503400000	4334600000	4168800000	554690000	279670000	275030000	402810000	136620000	266190000	366780000	169910000	196870000	564210000	276920000	287300000	306570000	98753000	207810000	478550000	232700000	245860000	547710000	266700000	281010000	792370000	431660000	360710000	614350000	303540000
220	P05459	15	Erythronate-4-phosphate dehydrogenase	b2320;JW2317;pdxB	>sp|P05459|PDXB_ECOLI Erythronate-4-phosphate dehydrogenase OS=Escherichia coli (strain K12) GN=pdxB PE=2 SV=2	0	54.8	44.7	54.8	54.8	52.6	54.8	54.8	46.8	44.7	39.9	53.2	50	39.2	50	21721000000	11396000000	10325000000	1124000000	579930000	544100000	712610000	257680000	454930000	803670000	355420000	448250000	863440000	420960000	442490000	756570000	312900000	443680000	707940000	319750000	388190000	793710000	404570000	389140000	925420000	523990000	401430000	2490700000	1307400000
221	P05523	1	DNA-(apurinic or apyrimidinic site) lyase mutM;Formamidopyrimidine-DNA glycosylase	b3635;fpg;JW3610;mutM	>sp|P05523|FPG_ECOLI Formamidopyrimidine-DNA glycosylase OS=Escherichia coli (strain K12) GN=mutM PE=1 SV=3	0.0023898	0	0	0	0	0	0	0	5.6	5.6	5.6	0	0	0	5.6	17434000	12007000	5427400	0	0	0	0	0	0	0	0	0	0	0	0	0	0	0	0	0	0	0	0	0	904410	660280	244130	4247800	2812000
222	P05637	6	Ap4A hydrolase;Bis(5-nucleosyl)-tetraphosphatase [symmetrical];Diadenosine 5,5-P1,P4-tetraphosphate pyrophosphohydrolase;Diadenosine tetraphosphatase	apaH;b0049;JW0048	>sp|P05637|APAH_ECOLI Bis(5-nucleosyl)-tetraphosphatase [symmetrical] OS=Escherichia coli (strain K12) GN=apaH PE=1 SV=2	5.7455e-84	21.1	26.4	21.4	26.4	10.4	10.4	28.9	17.9	10.4	17.9	17.9	10.4	17.9	17.9	1745900000	963710000	782170000	86036000	52721000	33316000	55998000	25459000	30539000	55038000	22302000	32737000	60884000	32766000	28118000	21099000	7840200	13259000	27615000	10314000	17301000	73244000	35343000	37900000	182820000	97424000	85396000	94034000	52762000
223	P05719	9	Type I restriction enzyme EcoKI specificity protein;Type-1 restriction enzyme EcoKI specificity protein	b4348;hsdS;hss;JW4311	>sp|P05719|T1SK_ECOLI Type-1 restriction enzyme EcoKI specificity protein OS=Escherichia coli (strain K12) GN=hsdS PE=1 SV=1	4.1522e-86	8.8	6.5	0	6.5	2.4	8.8	8.8	8.2	10.3	12.5	10.6	7.5	5.2	12.9	3173600000	1564200000	1609300000	4388900	1849200	2539600	5018100	2461300	2556900	0	0	0	2441000	1508500	932440	423760	110660	313100	3609900	1680500	1929400	5031500	2651800	2379700	240780000	118730000	122050000	624280000	268600000
224	P05791	16	Dihydroxy-acid dehydratase	b3771;ilvD;JW5605	>sp|P05791|ILVD_ECOLI Dihydroxy-acid dehydratase OS=Escherichia coli (strain K12) GN=ilvD PE=1 SV=5	0	35.7	40.3	31.8	22.9	40.3	28.2	35.7	23.9	29.1	29.1	33.1	25.2	20.3	25.2	15114000000	7464400000	7649100000	987810000	418820000	568990000	2203000000	1104400000	1098600000	1272000000	710880000	561160000	142370000	62185000	80183000	766450000	198770000	567690000	782800000	165750000	617050000	1058200000	482090000	576130000	827630000	414370000	413260000	1038700000	624120000
225	P05793	37	Acetohydroxy-acid isomeroreductase;Alpha-keto-beta-hydroxylacil reductoisomerase;Ketol-acid reductoisomerase	b3774;ilvC;JW3747	>sp|P05793|ILVC_ECOLI Ketol-acid reductoisomerase OS=Escherichia coli (strain K12) GN=ilvC PE=1 SV=4	0	88	85.3	91.4	93.9	93.9	93.9	91.4	82.7	88.8	86.4	86.8	86.4	76	80.9	768430000000	371330000000	397110000000	42391000000	19903000000	22488000000	40895000000	16975000000	23920000000	47678000000	23910000000	23768000000	69074000000	37880000000	31194000000	38731000000	12525000000	26206000000	38217000000	17737000000	20480000000	43612000000	21256000000	22357000000	54108000000	24420000000	29688000000	45408000000	21591000000
226	P05804	11	Beta-D-glucuronoside glucuronosohydrolase;Beta-glucuronidase	b1617;gurA;gusA;JW1609;uidA	>sp|P05804|BGLR_ECOLI Beta-glucuronidase OS=Escherichia coli (strain K12) GN=uidA PE=1 SV=2	3.1793e-81	5	5.3	4.1	2.8	2.8	25.2	3.6	1.5	3.2	1.5	0	1.5	7.5	1.5	191660000	142740000	48919000	3211500	1470500	1741000	7690500	2866300	4824300	3500000	1663200	1836900	3676300	1777800	1898600	3654800	1489300	2165500	60924000	57589000	3334900	3616400	1994700	1621800	5569100	2931600	2637500	37153000	19321000
227	P05825	22	Enterobactin outer-membrane receptor;Ferrienterobactin receptor	b0584;fep;fepA;feuB;JW5086	>sp|P05825|FEPA_ECOLI Ferrienterobactin receptor OS=Escherichia coli (strain K12) GN=fepA PE=1 SV=2	0	40.6	44.4	50.3	40.6	44.5	44.4	44.5	35.3	36.1	38.1	46.9	34.5	33.2	34.5	111350000000	53739000000	57612000000	9242400000	4850900000	4391600000	6572200000	1313300000	5258900000	5936000000	1992500000	3943600000	3579200000	1828100000	1751000000	6658900000	2392000000	4266900000	8459800000	4592300000	3867500000	8664000000	4632700000	4031300000	9702300000	5327400000	4374900000	4713000000	1152800000
228	P05827	3	HTH-type transcriptional regulator ilvY	b3773;ilvY;JW3746	>sp|P05827|ILVY_ECOLI HTH-type transcriptional regulator IlvY OS=Escherichia coli (strain K12) GN=ilvY PE=4 SV=1	2.3895e-09	4	7.7	4	4	4	4	4	4	4	4	0	0	4	4	35551000	20256000	15296000	5218600	3169200	2049400	3715100	2266300	1448800	2137800	1206700	931080	3411900	1989200	1422700	1609700	670220	939460	1717100	667140	1050000	6074300	3506300	2568000	3572200	2273200	1299000	3508700	1854000
229	P05852	8	Probable O-sialoglycoprotein endopeptidase	b3064;gcp;JW3036;ygjD	>sp|P05852|GCP_ECOLI Probable tRNA threonylcarbamoyladenosine biosynthesis protein Gcp OS=Escherichia coli (strain K12) GN=gcp PE=1 SV=2	6.0363e-192	40.1	40.1	40.1	40.1	40.1	40.1	40.1	26.1	19.3	19.3	26.1	19.3	16.3	19.3	2597200000	1461600000	1135600000	193000000	112140000	80864000	157190000	79092000	78099000	153270000	90369000	62901000	161560000	93109000	68456000	121200000	51120000	70085000	116280000	51811000	64466000	168050000	94423000	73627000	221620000	131090000	90535000	184860000	100670000
230	P06129	10	Cobalamin receptor;Outer membrane cobalamin translocator;Vitamin B12 transporter btuB	b3966;bfe;btuB;cer;dcrC;JW3938	>sp|P06129|BTUB_ECOLI Vitamin B12 transporter BtuB OS=Escherichia coli (strain K12) GN=btuB PE=1 SV=2	1.4927e-259	30.5	30.5	30.5	24.4	30.5	30.5	30.5	34.5	34.5	30.5	34.5	30.5	30.5	28.7	9204800000	4342000000	4862900000	543240000	252490000	290750000	851780000	400390000	451390000	490120000	255510000	234600000	264560000	93355000	171200000	526990000	146770000	380220000	567990000	268050000	299940000	853500000	385020000	468480000	755270000	373110000	382160000	516120000	253860000
231	P06136	3	Cell division protein ftsQ	b0093;ftsQ;JW0091	>sp|P06136|FTSQ_ECOLI Cell division protein FtsQ OS=Escherichia coli (strain K12) GN=ftsQ PE=1 SV=1	5.456e-19	11.2	11.2	11.2	7.6	11.2	11.2	11.2	10.1	7.6	10.1	10.1	7.6	10.1	7.6	418760000	236660000	182100000	14263000	9801800	4461000	4957400	2743700	2213700	4873000	3166000	1707000	7741100	5041100	2700000	3376200	910160	2466100	4399700	1669800	2729900	12629000	9030000	3599000	63967000	37850000	26117000	4702800	2627000
232	P06149	22	D-lactate dehydrogenase;Respiratory D-lactate dehydrogenase	b2133;dld;JW2121	>sp|P06149|DLD_ECOLI D-lactate dehydrogenase OS=Escherichia coli (strain K12) GN=dld PE=1 SV=3	0	41.9	48.2	46.9	46.9	40.6	48.2	46.9	41.2	36.4	36.4	35.6	34	35.2	38	26997000000	13989000000	13008000000	1686200000	756870000	929360000	2907800000	1364400000	1543500000	1341400000	707590000	633850000	562740000	229170000	333570000	1660000000	584420000	1075600000	1597100000	807800000	789310000	2155000000	991120000	1163800000	2462200000	1337400000	1124800000	1618200000	870280000
233	P06282	2	CDP-diacylglycerol phosphatidylhydrolase;CDP-diacylglycerol pyrophosphatase;CDP-diglyceride hydrolase	b3918;cdh;JW3889	>sp|P06282|CDH_ECOLI CDP-diacylglycerol pyrophosphatase OS=Escherichia coli (strain K12) GN=cdh PE=3 SV=1	3.7177e-14	8	4.4	4.4	8	4.4	4.4	4.4	0	0	0	0	0	0	0	17871000	6199400	11671000	5322300	1878700	3443700	2300000	742560	1557500	455380	139670	315710	3952500	1436700	2515800	1832500	594910	1237600	2204100	1325900	878160	1804000	80921	1723100	0	0	0	0	0
234	P06396ups	7			>P06396ups GELS_HUMAN_UPS Gelsolin (Chain 28-782) - Homo sapiens (Human)	2.1579e-30	1.6	0	10.6	1.6	1.7	3.3	1.6	0	1.3	0	1.5	0	0	0	31697000	30916000	781800	357200	357200	0	0	0	0	14887000	14887000	0	830150	830150	0	0	0	0	8637500	8637500	0	619620	619620	0	0	0	0	2521100	1739300
235	P06610	11	Vitamin B12 transport periplasmic protein btuE	b1710;btuE;JW1700	>sp|P06610|BTUE_ECOLI Vitamin B12 transport periplasmic protein BtuE OS=Escherichia coli (strain K12) GN=btuE PE=3 SV=1	0	97.3	81.4	81.4	97.3	97.3	97.3	97.3	97.3	81.4	97.3	97.3	97.3	91.3	97.3	33932000000	16311000000	17622000000	1215200000	509190000	706010000	989710000	295630000	694080000	997250000	394530000	602710000	1010500000	385570000	624970000	882050000	202150000	679900000	551720000	106950000	444780000	1001600000	384090000	617490000	4036600000	2179200000	1857400000	2948000000	1654200000
236	P06611	1	Vitamin B12 import ATP-binding protein btuD;Vitamin B12-transporting ATPase	b1709;btuD;JW1699	>sp|P06611|BTUD_ECOLI Vitamin B12 import ATP-binding protein BtuD OS=Escherichia coli (strain K12) GN=btuD PE=1 SV=1	2.4434e-29	6.8	6.8	0	6.8	6.8	0	6.8	0	0	0	0	0	0	6.8	24595000	12451000	12144000	3126500	1725000	1401500	2650900	1310000	1340900	0	0	0	1157400	0	1157400	1487200	0	1487200	0	0	0	2938700	1122500	1816200	0	0	0	0	0
237	P06612	38	DNA topoisomerase 1;DNA topoisomerase I;Omega-protein;Relaxing enzyme;Swivelase;Untwisting enzyme	b1274;JW1266;supX;topA	>sp|P06612|TOP1_ECOLI DNA topoisomerase 1 OS=Escherichia coli (strain K12) GN=topA PE=1 SV=2	0	62.9	64.3	44.3	61.7	60.7	62.5	58.3	37.7	33.5	37.7	42.4	33.6	37.7	37.7	12609000000	8073800000	4535300000	1158300000	748110000	410170000	937770000	564200000	373570000	267280000	177070000	90214000	1257700000	820760000	436910000	625950000	287880000	338070000	822840000	526500000	296350000	888180000	535810000	352370000	830880000	458870000	372010000	785570000	528770000
238	P06616	8	GTP-binding protein era	b2566;era;JW2550;rbaA	>sp|P06616|ERA_ECOLI GTPase Era OS=Escherichia coli (strain K12) GN=era PE=1 SV=2	3.605e-81	38.9	32.6	33.2	28.2	38.9	31.2	33.6	25.6	25.6	19.3	30.9	25.6	25.6	25.6	1674800000	866960000	807880000	81216000	41977000	39239000	74960000	30035000	44925000	36275000	17511000	18764000	93388000	46171000	47217000	70432000	25422000	45011000	32179000	10166000	22014000	68764000	34865000	33899000	176950000	95144000	81804000	141530000	74167000
239	P06709	11	Bifunctional protein birA;Biotin operon repressor;Biotin--[acetyl-CoA-carboxylase] synthetase;Biotin--protein ligase	b3973;bioR;birA;dhbB;JW3941	>sp|P06709|BIRA_ECOLI Bifunctional protein BirA OS=Escherichia coli (strain K12) GN=birA PE=1 SV=1	2.947e-135	29.6	29.6	29.6	29.6	29.6	26.2	34	36.4	33	33	36.4	20.9	24	42.7	1296300000	658870000	637480000	94122000	46746000	47375000	57468000	22950000	34518000	44500000	21302000	23198000	66217000	36710000	29507000	36415000	10160000	26255000	29394000	8472000	20922000	76766000	41690000	35076000	109770000	56013000	53754000	115990000	63685000
240	P06710;P06710-2	5;3	DNA polymerase III subunit gamma;DNA polymerase III subunit tau	b0470;dnaX;dnaZ;dnaZX;JW0459	>sp|P06710|DPO3X_ECOLI DNA polymerase III subunit tau OS=Escherichia coli (strain K12) GN=dnaX PE=1 SV=1;>sp|P06710-2|DPO3X_ECOLI Isoform gamma of DNA polymerase III subunit tau OS=Escherichia coli (strain K12) GN=dnaX	1.1793e-29	7.9	4.8	4.8	7.9	4.8	7.9	4.8	13.1	9.6	13.1	9.8	6.5	11.4	9.6	1825100000	1021400000	803740000	23353000	17691000	5661300	21104000	10381000	10723000	20837000	12769000	8067900	14554000	10640000	3914000	15320000	8586700	6733400	38280000	19313000	18967000	24925000	16947000	7978800	182910000	113620000	69297000	362070000	193600000
241	P06715	15	Glutathione reductase	b3500;gor;JW3467	>sp|P06715|GSHR_ECOLI Glutathione reductase OS=Escherichia coli (strain K12) GN=gor PE=1 SV=1	0	52.9	51.3	45.3	52.9	51.3	46.9	51.3	42.9	41.3	36.9	44.4	35.3	36.9	41.3	16739000000	8083300000	8656000000	800210000	394980000	405230000	961770000	366020000	595750000	745730000	318250000	427480000	737160000	348160000	389000000	680140000	245400000	434740000	660780000	334710000	326070000	928170000	454330000	473840000	1752300000	936590000	815690000	1117500000	503370000
242	P06720	6	Alpha-galactosidase;Melibiase	b4119;JW4080;mel-7;melA	>sp|P06720|AGAL_ECOLI Alpha-galactosidase OS=Escherichia coli (strain K12) GN=melA PE=1 SV=1	2.8531e-35	5.3	5.3	5.3	7.8	5.3	7.1	7.8	8.2	13.3	15.7	10.6	10.6	10.6	10.6	315660000	164870000	150790000	6715000	3103500	3611500	4139300	839020	3300300	5326600	1951700	3374900	7081800	4228400	2853400	5857200	1658900	4198300	19111000	14817000	4293800	7629300	3699200	3930100	25160000	12116000	13043000	28905000	12182000
243	P06721	8	Beta-cystathionase;Cystathionine beta-lyase metC;Cysteine lyase	b3008;JW2975;metC	>sp|P06721|METC_ECOLI Cystathionine beta-lyase MetC OS=Escherichia coli (strain K12) GN=metC PE=1 SV=1	9.1775e-115	14.7	20.8	14.7	20.8	14.7	14.7	20.8	15.9	15.9	15.9	19.2	9.6	9.6	20.3	7707000000	5460600000	2246400000	779280000	509520000	269760000	584900000	327620000	257280000	396710000	246300000	150410000	367840000	281120000	86723000	403740000	198020000	205720000	377780000	196020000	181760000	629250000	448770000	180480000	363470000	288350000	75118000	440420000	333750000
244	P06722	1	DNA mismatch repair protein mutH;Methyl-directed mismatch repair protein	b2831;JW2799;mutH;mutR;prv	>sp|P06722|MUTH_ECOLI DNA mismatch repair protein MutH OS=Escherichia coli (strain K12) GN=mutH PE=1 SV=3	0.00017352	0	0	0	0	0	0	0	0	0	0	0	6.1	0	6.1	0	0	0	0	0	0	0	0	0	0	0	0	0	0	0	0	0	0	0	0	0	0	0	0	0	0	0	0	0
245	P06732ups	8			>P06732ups KCRM_HUMAN_UPS Creatine kinase M-type (Chain 1-381) - Homo sapiens (Human)	6.2524e-57	0	0	10.2	0	0	0	0	14.4	0	4.7	15.7	0	0	0	555770000	526060000	29705000	0	0	0	0	0	0	10381000	2918700	7462100	0	0	0	0	0	0	0	0	0	0	0	0	281640000	281640000	0	0	0
246	P06846	7	Ebg operon repressor;HTH-type transcriptional regulator ebgR	b3075;ebgR;JW3046	>sp|P06846|EBGR_ECOLI HTH-type transcriptional regulator EbgR OS=Escherichia coli (strain K12) GN=ebgR PE=4 SV=2	1.1556e-42	17.7	17.7	18	17.7	20.8	17.7	20.8	13.5	13.5	21.1	10.4	13.5	13.5	13.5	395480000	207240000	188240000	26968000	14263000	12705000	20181000	7835200	12346000	17626000	8246200	9379800	18076000	10036000	8039900	17878000	6558600	11319000	17416000	7707100	9708600	30877000	15901000	14976000	28823000	15310000	13513000	35689000	17405000
247	P06960	10	Ornithine carbamoyltransferase chain F;OTCase-2	argF;b0273;JW0266	>sp|P06960|OTC2_ECOLI Ornithine carbamoyltransferase chain F OS=Escherichia coli (strain K12) GN=argF PE=1 SV=4	0	64.7	53.3	47.3	47.3	37.1	44.6	58.7	33.5	43.1	54.5	50.9	36.8	33.5	36.8	14123000000	7585100000	6538300000	547900000	137870000	410020000	1273100000	818030000	455110000	1454300000	1057900000	396410000	604670000	264330000	340340000	297360000	34277000	263080000	325870000	68486000	257380000	501410000	140160000	361250000	595650000	185570000	410080000	1093900000	776690000
248	P06961	5	2,3-cyclic phosphodiesterase;2-nucleotidase;CCA-adding enzyme;Multifunctional CCA protein;Phosphatase;tRNA adenylyl-/cytidylyl-transferase;tRNA CCA-pyrophosphorylase;tRNA nucleotidyltransferase;tRNA-NT	b3056;cca;JW3028	>sp|P06961|CCA_ECOLI Multifunctional CCA protein OS=Escherichia coli (strain K12) GN=cca PE=1 SV=1	4.5616e-54	6.8	6.8	16	6.8	16	6.8	16	6.8	6.8	6.8	6.8	14.3	8.7	12.4	787000000	513970000	273030000	45132000	33123000	12009000	30611000	15893000	14718000	27058000	17974000	9084200	26185000	17142000	9042700	37871000	21707000	16164000	28213000	17259000	10953000	42588000	29232000	13356000	65129000	46714000	18415000	46547000	25946000
249	P06966	5	HTH-type transcriptional regulator dicA;Repressor protein of division inhibition gene dicA	b1570;dicA;JW1562	>sp|P06966|DICA_ECOLI HTH-type transcriptional regulator DicA OS=Escherichia coli (strain K12) GN=dicA PE=4 SV=1	2.9936e-27	41.5	41.5	36.3	27.4	41.5	41.5	29.6	36.3	36.3	22.2	36.3	36.3	36.3	36.3	1128900000	625000000	503920000	61009000	33845000	27164000	32766000	9237000	23529000	19495000	7166700	12328000	40018000	20813000	19205000	46280000	18550000	27730000	45595000	26512000	19083000	44521000	24725000	19797000	132890000	73414000	59471000	85656000	43332000
250	P06968	1	Deoxyuridine 5-triphosphate nucleotidohydrolase;dUTP pyrophosphatase	b3640;dnaS;dut;JW3615;sof	>sp|P06968|DUT_ECOLI Deoxyuridine 5-triphosphate nucleotidohydrolase OS=Escherichia coli (strain K12) GN=dut PE=1 SV=1	2.2932e-05	5.3	5.3	5.3	5.3	5.3	5.3	5.3	5.3	5.3	5.3	5.3	0	5.3	5.3	288120000	86514000	201600000	14983000	6712900	8270000	35545000	7028100	28517000	18088000	0	18088000	24307000	7034800	17272000	33484000	3095700	30389000	29699000	5823700	23875000	45758000	9948000	35811000	5970400	3820500	2150000	19032000	9982000
251	P06971	26	Ferric hydroxamate receptor;Ferric hydroxamate uptake;Ferrichrome-iron receptor	b0150;fhuA;JW0146;tonA	>sp|P06971|FHUA_ECOLI Ferrichrome-iron receptor OS=Escherichia coli (strain K12) GN=fhuA PE=1 SV=2	0	49.9	49.9	55.7	49.9	55.7	55.7	55.7	47	47	41.2	47	41.6	46.5	47	35444000000	17968000000	17476000000	3255500000	1786300000	1469200000	2291100000	602960000	1688200000	1980800000	871910000	1108800000	1011800000	542870000	468970000	2338100000	974960000	1363200000	3438300000	2134900000	1303500000	3095200000	1649000000	1446200000	3017900000	1598400000	1419500000	1284200000	376530000
252	P06983	3	Hydroxymethylbilane synthase;Porphobilinogen deaminase;Pre-uroporphyrinogen synthase	b3805;hemC;JW5932;popE	>sp|P06983|HEM3_ECOLI Porphobilinogen deaminase OS=Escherichia coli (strain K12) GN=hemC PE=1 SV=2	1.7508e-64	23	23	23	23	23	23	23	15.3	15.3	15.3	23	15.3	15.3	15.3	1641000000	908260000	732690000	57999000	31927000	26072000	54115000	25393000	28722000	55855000	29213000	26641000	79338000	46030000	33308000	31349000	10344000	21005000	41393000	21570000	19823000	67852000	36504000	31348000	266970000	152310000	114660000	106570000	57277000
253	P06986	9	Histidinol-phosphate aminotransferase;Imidazole acetol-phosphate transaminase	b2021;hisC;JW2003	>sp|P06986|HIS8_ECOLI Histidinol-phosphate aminotransferase OS=Escherichia coli (strain K12) GN=hisC PE=1 SV=2	7.7637e-227	59.3	59.3	59.3	52.5	46.6	59.3	59.3	12.4	19.1	16	19.1	20.8	18.3	12.4	22630000000	11784000000	10846000000	2001300000	951020000	1050200000	1802100000	700360000	1101700000	1815900000	889040000	926860000	1355700000	638910000	716810000	777690000	245210000	532480000	1398500000	620980000	777540000	1648500000	811750000	836740000	1446900000	835830000	611120000	1004100000	591920000
254	P06987	9	Histidine biosynthesis bifunctional protein hisB;Histidinol-phosphatase;Imidazoleglycerol-phosphate dehydratase	b2022;hisB;JW2004	>sp|P06987|HIS7_ECOLI Histidine biosynthesis bifunctional protein HisB OS=Escherichia coli (strain K12) GN=hisB PE=1 SV=1	0	52.7	52.7	43.7	52.7	52.7	52.7	52.7	34.1	42	34.1	47.9	29.3	25.1	29.3	28803000000	14967000000	13837000000	1770900000	844430000	926520000	1834000000	683080000	1151000000	991650000	432880000	558770000	1610100000	789880000	820250000	1609900000	531920000	1078000000	1055900000	518530000	537400000	1717000000	810880000	906160000	2511400000	1396200000	1115300000	2100800000	1179700000
255	P06988	10	Histidinol dehydrogenase	b2020;hisD;JW2002	>sp|P06988|HISX_ECOLI Histidinol dehydrogenase OS=Escherichia coli (strain K12) GN=hisD PE=1 SV=5	0	35.7	35.7	25.8	25.8	25.8	25.8	25.8	23.3	29.7	33.2	33.9	21.4	23.3	21.4	62220000000	30114000000	32106000000	3185600000	1416800000	1768800000	2034200000	748890000	1285300000	2412700000	860700000	1552000000	2347300000	932020000	1415300000	2897700000	895380000	2002300000	2731600000	1234300000	1497300000	1598300000	671130000	927160000	8515000000	4295300000	4219700000	7768700000	3860900000
256	P06989	6	Histidine biosynthesis bifunctional protein hisIE;Phosphoribosyl-AMP cyclohydrolase;Phosphoribosyl-ATP pyrophosphatase	b2026;hisI;hisIE;JW2008	>sp|P06989|HIS2_ECOLI Histidine biosynthesis bifunctional protein HisIE OS=Escherichia coli (strain K12) GN=hisI PE=3 SV=3	1.7022e-41	34.5	51.7	51.7	51.7	51.7	34.5	51.7	21.7	21.7	38.9	38.9	6.9	21.7	21.7	6435800000	3081600000	3354300000	443820000	187350000	256480000	551780000	207990000	343790000	439540000	204810000	234740000	508460000	252000000	256460000	393790000	111730000	282060000	208480000	65309000	143170000	580600000	262640000	317950000	562980000	300020000	262960000	348420000	191890000
257	P06992	6	16S rRNA dimethyladenosine transferase;16S rRNA dimethylase;High level kasugamycin resistance protein ksgA;Kasugamycin dimethyltransferase;Ribosomal RNA small subunit methyltransferase A;S-adenosylmethionine-6-N, N-adenosyl(rRNA) dimethyltransferase	b0051;JW0050;ksgA;rsmA	>sp|P06992|RSMA_ECOLI Ribosomal RNA small subunit methyltransferase A OS=Escherichia coli (strain K12) GN=rsmA PE=1 SV=1	2.3043e-262	38.8	38.8	30	38.8	38.8	23.1	38.8	20.5	20.5	20.5	27.1	20.5	20.5	20.5	2388700000	1684900000	703800000	198820000	135100000	63713000	105750000	63342000	42409000	67795000	48785000	19010000	153030000	109060000	43973000	62947000	35057000	27891000	25031000	15559000	9471900	120360000	82087000	38276000	190320000	139800000	50521000	285990000	246750000
258	P06993	3	ATP-dependent transcriptional activator malT;HTH-type transcriptional regulator malT	b3418;JW3381;malA;malT	>sp|P06993|MALT_ECOLI HTH-type transcriptional regulator MalT OS=Escherichia coli (strain K12) GN=malT PE=1 SV=2	3.4461e-10	2.7	2.7	2.7	2.7	2.7	1.3	2.7	1.3	2.6	0	0	0	0	0	548180000	245580000	302600000	86323000	30724000	55599000	2322000	982780	1339200	117320000	60888000	56437000	241280000	107300000	133980000	5776700	1544500	4232300	88159000	39541000	48618000	4433700	2043400	2390300	0	0	0	2562000	2562000
259	P06996	16	Outer membrane protein 1B;Outer membrane protein C;Porin ompC	b2215;JW2203;meoA;ompC;par	>sp|P06996|OMPC_ECOLI Outer membrane protein C OS=Escherichia coli (strain K12) GN=ompC PE=1 SV=1	0	65.4	65.4	65.4	71.7	65.4	65.4	65.4	68.4	68.4	68.4	76.3	68.4	68.4	76.3	404260000000	203780000000	200480000000	38816000000	18510000000	20306000000	36780000000	12559000000	24221000000	21538000000	9330500000	12207000000	38199000000	18672000000	19527000000	25412000000	9024000000	16388000000	34134000000	19696000000	14439000000	35563000000	17824000000	17739000000	30254000000	18363000000	11891000000	14267000000	6360000000
260	P06999	10	6-phosphofructokinase isozyme 2	b1723;JW5280;pfkB	>sp|P06999|K6PF2_ECOLI 6-phosphofructokinase isozyme 2 OS=Escherichia coli (strain K12) GN=pfkB PE=1 SV=2	0	38.2	38.2	38.2	38.2	35.9	35.9	38.2	57.9	57	57.9	60.2	57.9	60.2	57.9	15304000000	7189900000	8114200000	954160000	469140000	485020000	636490000	204200000	432290000	824390000	318250000	506140000	936290000	434810000	501470000	497350000	144160000	353180000	439590000	155670000	283920000	972300000	475500000	496800000	1813200000	978460000	834710000	1009900000	431210000
261	P07000	2	Lecithinase B;Lysophospholipase L2	b3825;JW5584;pldB	>sp|P07000|PLDB_ECOLI Lysophospholipase L2 OS=Escherichia coli (strain K12) GN=pldB PE=4 SV=4	5.0342e-05	2.9	2.9	2.9	2.9	2.9	2.9	2.9	2.9	2.9	2.9	11.5	2.9	2.9	2.9	156060000	83518000	72544000	9544700	5882300	3662400	1943600	617910	1325700	619420	185650	433770	4754700	2573200	2181600	4847900	2547500	2300400	4451200	3028600	1422600	5035800	3164900	1870900	17083000	7903900	9178800	7722700	3434600
262	P07001	15	NAD(P) transhydrogenase subunit alpha;Nicotinamide nucleotide transhydrogenase subunit alpha;Pyridine nucleotide transhydrogenase subunit alpha	b1603;JW1595;pntA	>sp|P07001|PNTA_ECOLI NAD(P) transhydrogenase subunit alpha OS=Escherichia coli (strain K12) GN=pntA PE=1 SV=2	0	42.5	49	36.3	42.5	36.3	38.6	42.7	33.5	40.2	47.3	43.3	43.3	31	43.3	39982000000	22072000000	17909000000	2926300000	1667500000	1258800000	2386900000	1013800000	1373100000	1190000000	594180000	595840000	2261500000	1354700000	906750000	1752200000	595630000	1156500000	1893500000	1042100000	851460000	2555600000	1577400000	978230000	3988400000	2420000000	1568400000	1886000000	911060000
263	P07003	18	Alpha-peptide;Pyruvate dehydrogenase [cytochrome];Pyruvate dehydrogenase [Ubiquinone];Pyruvate oxidase	b0871;JW0855;poxB	>sp|P07003|POXB_ECOLI Pyruvate dehydrogenase [ubiquinone] OS=Escherichia coli (strain K12) GN=poxB PE=1 SV=1	0	47	47	43	47	47	47	47	29.9	35.1	33.9	49.1	36.5	38.5	35.7	38655000000	18019000000	20636000000	2633200000	1185200000	1448000000	3399200000	1199400000	2199800000	2073800000	713090000	1360700000	1788900000	478450000	1310500000	2906400000	1054900000	1851500000	2956200000	1669900000	1286300000	3274400000	1453300000	1821100000	2703800000	1446600000	1257200000	1841500000	793840000
264	P07004	15	Gamma-glutamyl phosphate reductase;Glutamate-5-semialdehyde dehydrogenase;Glutamyl-gamma-semialdehyde dehydrogenase	b0243;JW0233;proA	>sp|P07004|PROA_ECOLI Gamma-glutamyl phosphate reductase OS=Escherichia coli (strain K12) GN=proA PE=1 SV=2	0	51.8	51.8	51.8	51.8	45.8	51.8	49.2	49.2	51.8	38.6	53	60.9	57.1	49.2	21981000000	10448000000	11534000000	895040000	433320000	461720000	928200000	273130000	655080000	805620000	294690000	510930000	696750000	300450000	396290000	896220000	340850000	555370000	1129100000	626000000	503150000	982400000	461190000	521210000	2667600000	1329200000	1338500000	1160700000	454090000
265	P07012	9	Peptide chain release factor 2	b2891;JW5847;prfB;supK	>sp|P07012|RF2_ECOLI Peptide chain release factor 2 OS=Escherichia coli (strain K12) GN=prfB PE=1 SV=3	0	45.5	37.8	45.5	45.5	45.5	45.5	45.5	39.7	39.5	39.7	45.5	39.5	35.6	39.5	33081000000	16600000000	16481000000	926970000	462900000	464070000	1066600000	379880000	686720000	1048000000	473760000	574250000	1611500000	774120000	837420000	1014600000	365210000	649420000	965330000	409810000	555530000	1421900000	708480000	713390000	4109500000	2170700000	1938800000	2309800000	1088400000
266	P07014	8	Succinate dehydrogenase iron-sulfur subunit	b0724;JW0714;sdhB	>sp|P07014|DHSB_ECOLI Succinate dehydrogenase iron-sulfur subunit OS=Escherichia coli (strain K12) GN=sdhB PE=1 SV=1	1.1146e-282	37.8	48.3	48.3	48.3	37.4	25.6	48.3	31.9	43.7	31.9	48.3	31.1	31.1	31.9	3217600000	1741700000	1475900000	312930000	146130000	166810000	279270000	166770000	112500000	387450000	268390000	119050000	275780000	182280000	93507000	65231000	15576000	49655000	45554000	13738000	31816000	155140000	84412000	70727000	170510000	79701000	90807000	246160000	173890000
267	P07021	3	Putative lipoprotein yfiB	b2605;JW2586;yfiB	>sp|P07021|YFIB_ECOLI Putative lipoprotein YfiB OS=Escherichia coli (strain K12) GN=yfiB PE=3 SV=2	3.7035e-57	0	26.2	9.4	26.2	0	0	0	18.8	9.4	28.1	16.9	0	0	9.4	22680000	16773000	5907000	0	0	0	3857200	2452400	1404800	1381500	970410	411120	4297500	2553800	1743700	0	0	0	0	0	0	0	0	0	506690	0	506690	1076400	1076400
268	P07023	11	Chorismate mutase;Prephenate dehydrogenase;T-protein	b2600;JW2581;tyrA	>sp|P07023|TYRA_ECOLI T-protein OS=Escherichia coli (strain K12) GN=tyrA PE=4 SV=1	0	44	44	44	44	44	44	44	30	34.9	27.3	44	37.5	33.8	36.5	135120000000	73914000000	61208000000	12171000000	8132600000	4038200000	6681100000	1145900000	5535200000	5115000000	1180000000	3935000000	8411700000	3558500000	4853100000	8968300000	4939900000	4028400000	5347400000	2486300000	2861100000	10041000000	6357500000	3683800000	11619000000	8516300000	3102600000	5626200000	1490500000
269	P07024	24	5-nucleotidase;Protein ushA;UDP-sugar diphosphatase;UDP-sugar hydrolase;UDP-sugar pyrophosphatase	b0480;JW0469;ushA	>sp|P07024|USHA_ECOLI Protein UshA OS=Escherichia coli (strain K12) GN=ushA PE=1 SV=2	0	54	52.5	55.3	52.7	51.1	54.2	63.3	48.5	45.1	50	48.5	42.4	48.5	45.1	19204000000	9353200000	9851200000	1160600000	557550000	603080000	1308400000	678560000	629840000	1115900000	509270000	606580000	1442600000	552310000	890330000	1094200000	220930000	873250000	942370000	319010000	623350000	1422800000	711140000	711620000	1706300000	928140000	778210000	1057000000	552600000
270	P07102	5	4-phytase;Periplasmic AppA protein;pH 2.5 acid phosphatase;Phosphoanhydride phosphohydrolase	appA;b0980;JW0963	>sp|P07102|PPA_ECOLI Periplasmic AppA protein OS=Escherichia coli (strain K12) GN=appA PE=1 SV=2	1.3911e-67	14.8	10.2	14.8	14.8	7.6	18.5	14.8	12	3	12	7.4	7.6	12	12	422110000	219030000	203080000	16825000	8214400	8610600	17407000	5578600	11828000	14160000	5270200	8889800	19151000	10372000	8779000	12280000	4758000	7521500	16255000	8702600	7552300	19667000	9793000	9874400	58642000	30283000	28358000	12410000	4745200
271	P07109	8	Histidine transport ATP-binding protein hisP	b2306;hisP;JW2303	>sp|P07109|HISP_ECOLI Histidine transport ATP-binding protein HisP OS=Escherichia coli (strain K12) GN=hisP PE=1 SV=2	8.4178e-283	40.5	40.5	31.9	40.5	40.5	42	40.5	36.6	36.6	36.6	36.6	36.6	36.6	36.6	2710400000	1519300000	1191100000	109250000	57760000	51488000	97021000	51473000	45547000	107880000	64917000	42959000	153800000	87872000	65926000	69291000	22290000	47000000	46102000	17254000	28848000	108310000	56005000	52306000	272580000	153630000	118950000	325480000	203630000
272	P07117	3	Proline permease;Sodium/proline symporter	b1015;JW1001;putP	>sp|P07117|PUTP_ECOLI Sodium/proline symporter OS=Escherichia coli (strain K12) GN=putP PE=1 SV=1	2.4834e-30	5.8	5.8	5.8	5.8	5.8	5.8	7.4	5.8	5.8	5.8	5.8	5.8	5.8	5.8	284640000	145750000	138890000	12860000	5910000	6949700	19158000	7164300	11994000	4334600	1851200	2483400	6776600	3978700	2797900	6457500	2686900	3770600	12780000	6168800	6611300	7433400	3749000	3684400	47905000	23666000	24239000	34498000	18752000
273	P07118	35	Valine--tRNA ligase;Valyl-tRNA synthetase	b4258;JW4215;valS	>sp|P07118|SYV_ECOLI Valine--tRNA ligase OS=Escherichia coli (strain K12) GN=valS PE=1 SV=2	0	49.3	48.2	49.3	57.2	53.7	48.2	49.3	40.6	43.6	44.9	47.3	43.2	38.9	44.2	92675000000	46291000000	46384000000	8924900000	4616500000	4308400000	7193500000	2832500000	4361000000	3884400000	1866800000	2017600000	8021500000	4195900000	3825600000	4597100000	1560200000	3036800000	4792400000	1944300000	2848100000	6905500000	3510100000	3395400000	6961100000	3701000000	3260100000	5255100000	2644900000
274	P07339ups	4			>P07339ups CATD_HUMAN_UPS Cathepsin D heavy chain (Chain 169-412) - Homo sapiens (Human)	7.3788e-09	3.7	7.8	7.8	7.8	0	7.8	20.5	0	0	0	0	0	4.5	4.5	111760000	79507000	32254000	17980000	7254800	10725000	7112400	4835100	2277400	19641000	14418000	5222500	2248500	1703900	544560	0	0	0	8344900	5465800	2879000	49079000	38473000	10606000	0	0	0	0	0
275	P07395	25	Phenylalanine--tRNA ligase beta chain;Phenylalanyl-tRNA synthetase beta chain	b1713;JW1703;pheT	>sp|P07395|SYFB_ECOLI Phenylalanine--tRNA ligase beta subunit OS=Escherichia coli (strain K12) GN=pheT PE=1 SV=2	0	54.6	54.6	53.5	54.6	54.6	53.5	54.6	45.3	46.4	47.3	51.3	50.2	39.1	46.4	192520000000	92805000000	99714000000	15378000000	7964300000	7413600000	14700000000	4619400000	10081000000	11492000000	4770600000	6721700000	6306700000	2869100000	3437700000	10141000000	3985800000	6154800000	14016000000	7901500000	6114500000	13096000000	6453300000	6642900000	12555000000	6639800000	5915300000	9473800000	3965500000
276	P07604	13	Transcriptional regulatory protein tyrR	b1323;JW1316;tyrR	>sp|P07604|TYRR_ECOLI Transcriptional regulatory protein TyrR OS=Escherichia coli (strain K12) GN=tyrR PE=1 SV=2	0	26.3	13.3	23.4	31.6	26.3	21.1	26.5	16.6	17.2	16.6	26.9	16.6	16.6	16.6	3016900000	1590600000	1426200000	203160000	116610000	86554000	30006000	10492000	19515000	246450000	94340000	152110000	432240000	216610000	215630000	237860000	106800000	131060000	189770000	87711000	102060000	180280000	102370000	77903000	198090000	124560000	73528000	111010000	58703000
277	P07623	3	Homoserine O-succinyltransferase;Homoserine O-transsuccinylase	b4013;JW3973;metA	>sp|P07623|META_ECOLI Homoserine O-succinyltransferase OS=Escherichia coli (strain K12) GN=metA PE=1 SV=4	5.186e-55	16.8	16.8	16.8	16.8	16.8	16.8	16.8	16.8	16.8	16.8	16.8	16.8	14.6	16.8	4845900000	2433800000	2412000000	162610000	78109000	84503000	215630000	94248000	121380000	242860000	119910000	122950000	182500000	96636000	85862000	123470000	36564000	86903000	78049000	16226000	61824000	206300000	108910000	97382000	553460000	305260000	248200000	727250000	380130000
278	P07639	10	3-dehydroquinate synthase	aroB;b3389;JW3352	>sp|P07639|AROB_ECOLI 3-dehydroquinate synthase OS=Escherichia coli (strain K12) GN=aroB PE=3 SV=1	0	27.6	23.5	27.6	23.5	33.7	27.6	27.6	24	36.7	40.1	46.4	37.6	24	37.6	6111100000	3497000000	2614100000	545750000	370100000	175650000	225310000	85949000	139360000	377390000	169030000	208360000	273350000	146230000	127120000	234110000	115310000	118800000	198470000	83050000	115420000	365550000	206270000	159290000	1018000000	618750000	399260000	251860000	150010000
279	P07649	6	tRNA pseudouridine synthase A;tRNA pseudouridylate synthase I;tRNA-uridine isomerase I	asuC;b2318;hisT;JW2315;leuK;truA	>sp|P07649|TRUA_ECOLI tRNA pseudouridine synthase A OS=Escherichia coli (strain K12) GN=truA PE=1 SV=1	2.4734e-16	27.4	27.8	17.4	31.5	27.4	13.3	17.4	5.9	20	32.2	10	24.1	10	24.1	363550000	212080000	151470000	21077000	12089000	8988200	21200000	9489100	11711000	4906400	2715800	2190600	28984000	16837000	12147000	27380000	9034000	18346000	12279000	6005300	6274100	25544000	14654000	10890000	24556000	16589000	7966600	30551000	18283000
280	P07650	13	TdRPase;Thymidine phosphorylase	b4382;deoA;JW4345;tpp;ttg	>sp|P07650|TYPH_ECOLI Thymidine phosphorylase OS=Escherichia coli (strain K12) GN=deoA PE=1 SV=3	0	34.1	39.5	39.5	37	43.6	42.7	39.5	44.5	46.8	44.5	43.6	46.8	22	44.5	10706000000	5207500000	5498100000	599840000	304720000	295110000	477430000	143840000	333600000	383640000	146470000	237170000	454820000	196740000	258090000	459460000	144960000	314500000	778690000	405330000	373360000	714450000	348920000	365530000	954560000	504830000	449730000	564940000	229100000
281	P07654	2	Phosphate transport system permease protein pstA	b3726;JW3704;phoT;pstA	>sp|P07654|PSTA_ECOLI Phosphate transport system permease protein PstA OS=Escherichia coli (strain K12) GN=pstA PE=1 SV=1	1.6319e-05	5.7	5.7	0	5.7	5.7	5.7	5.7	11.5	5.7	11.5	5.7	11.5	11.5	5.7	205700000	109660000	96032000	1274800	631250	643590	1174900	403850	771090	0	0	0	2333100	1128500	1204600	838240	346040	492200	1013100	543680	469450	1457400	490950	966450	20162000	10868000	9293400	7866000	3332400
282	P07813	35	Leucine--tRNA ligase;Leucyl-tRNA synthetase	b0642;JW0637;leuS	>sp|P07813|SYL_ECOLI Leucine--tRNA ligase OS=Escherichia coli (strain K12) GN=leuS PE=1 SV=2	0	58.5	49.5	58.5	53.5	58.5	53.5	53.5	58.3	44.2	52.6	53.5	57.8	55.9	48.5	103070000000	54773000000	48294000000	7406300000	3705900000	3700400000	5976600000	2345100000	3631500000	4396400000	2178500000	2217900000	7403200000	3768500000	3634700000	4125800000	1549900000	2575900000	5480600000	2685200000	2795400000	6279500000	3081800000	3197700000	9022800000	4702900000	4319900000	6700500000	3492500000
283	P07821	3	Ferric hydroxamate uptake protein C;Ferrichrome transport ATP-binding protein fhuC;Iron(3+)-hydroxamate import ATP-binding protein fhuC;Iron(III)-hydroxamate import ATP-binding protein fhuC	b0151;fhuC;JW0147	>sp|P07821|FHUC_ECOLI Iron(3+)-hydroxamate import ATP-binding protein FhuC OS=Escherichia coli (strain K12) GN=fhuC PE=1 SV=3	1.2269e-46	18.5	4.2	4.2	4.2	14.3	4.2	18.5	14	14	14	14	14	14	14	335430000	238710000	96718000	7242600	5574400	1668200	1129900	199540	930370	1937500	387860	1549700	1578900	603960	974940	3450700	2146600	1304100	3603500	2116300	1487200	6460200	4838500	1621600	60283000	42978000	17305000	7176200	2338600
284	P07862	7	D-Ala-D-Ala ligase B;D-alanine--D-alanine ligase B;D-alanylalanine synthetase B	b0092;ddl;ddlB;JW0090	>sp|P07862|DDLB_ECOLI D-alanine--D-alanine ligase B OS=Escherichia coli (strain K12) GN=ddlB PE=1 SV=3	3.7833e-199	35	39.9	42.5	39.9	34.3	39.9	42.5	27.8	27.8	27.8	27.8	27.8	25.2	27.8	5702900000	2746000000	2956800000	477460000	243120000	234330000	302130000	122870000	179260000	409930000	183530000	226410000	360400000	170550000	189850000	235540000	86096000	149440000	387630000	164330000	223290000	469950000	227470000	242470000	384870000	209460000	175410000	271420000	113910000
285	P07913	8	L-threonine 3-dehydrogenase	b3616;JW3591;tdh	>sp|P07913|TDH_ECOLI L-threonine 3-dehydrogenase OS=Escherichia coli (strain K12) GN=tdh PE=1 SV=1	6.9678e-84	26.1	26.1	20.5	26.1	33.7	20.5	26.1	40.5	33.7	40.5	34.9	40.5	40.5	40.5	3325200000	1921000000	1404200000	103640000	69193000	34447000	63312000	31337000	31975000	66406000	34725000	31681000	42993000	24171000	18822000	63753000	34128000	29625000	66787000	40586000	26201000	78615000	46897000	31718000	505460000	290260000	215200000	276150000	149860000
286	P08142	13	Acetohydroxy-acid synthase I large subunit;Acetolactate synthase isozyme 1 large subunit	b3671;ilvB;JW3646	>sp|P08142|ILVB_ECOLI Acetolactate synthase isozyme 1 large subunit OS=Escherichia coli (strain K12) GN=ilvB PE=1 SV=1	0	41.8	36.1	49.1	44.8	36.1	36.1	41.8	26.2	32.4	34.3	49.8	40.7	22.8	34.3	21651000000	10519000000	11132000000	1190000000	457410000	732560000	1379700000	749760000	629940000	1650500000	1005000000	645580000	2960700000	1597100000	1363600000	1244200000	229020000	1015200000	723240000	133990000	589250000	1867300000	780210000	1087100000	1068300000	442880000	625390000	1399300000	868990000
287	P08178	12	AIR synthase;AIRS;Phosphoribosyl-aminoimidazole synthetase;Phosphoribosylformylglycinamidine cyclo-ligase	b2499;JW2484;purG;purM	>sp|P08178|PUR5_ECOLI Phosphoribosylformylglycinamidine cyclo-ligase OS=Escherichia coli (strain K12) GN=purM PE=1 SV=3	0	46.7	46.7	46.7	46.7	46.7	46.7	46.7	34.8	44.3	38	44.3	38	34.8	38	54872000000	26859000000	28013000000	2371200000	962710000	1408500000	2756200000	1135300000	1621000000	2702800000	1302200000	1400600000	2611200000	1204900000	1406300000	1665000000	369140000	1295800000	1354700000	330260000	1024500000	2369000000	1009500000	1359500000	5260900000	2676200000	2584800000	4544700000	2536300000
288	P08179	3	5-phosphoribosylglycinamide transformylase;GAR transformylase;Phosphoribosylglycinamide formyltransferase	b2500;JW2485;purN	>sp|P08179|PUR3_ECOLI Phosphoribosylglycinamide formyltransferase OS=Escherichia coli (strain K12) GN=purN PE=1 SV=1	1.2457e-41	33.5	23.1	33.5	33.5	33.5	33.5	33.5	18.4	28.8	28.8	28.8	28.8	28.8	28.8	633060000	335590000	297470000	17409000	7098700	10310000	29485000	14385000	15101000	37169000	18718000	18451000	41175000	22323000	18852000	27018000	6891700	20126000	25602000	8405200	17197000	33590000	16352000	17238000	92369000	49964000	42405000	35961000	21181000
289	P08189	1	Protein fimF	b4318;fimF;JW4281	>sp|P08189|FIMF_ECOLI Protein FimF OS=Escherichia coli (strain K12) GN=fimF PE=1 SV=2	1.4562e-06	16.5	16.5	16.5	16.5	16.5	16.5	16.5	0	0	0	16.5	0	0	0	52530000	31574000	20956000	3619700	1943200	1676500	1869400	503080	1366300	2325800	595340	1730500	5377700	2657700	2720000	3670900	1202400	2468500	2768100	1294600	1473400	5172200	2694700	2477500	0	0	0	0	0
290	P08190	1	Protein fimG	b4319;fimG;JW4282	>sp|P08190|FIMG_ECOLI Protein FimG OS=Escherichia coli (strain K12) GN=fimG PE=1 SV=2	2.2806e-56	0	0	0	0	0	0	0	15.6	0	15.6	15.6	0	15.6	15.6	42101000	29852000	12249000	0	0	0	0	0	0	0	0	0	0	0	0	0	0	0	0	0	0	0	0	0	19417000	12068000	7349200	0	0
291	P08191	2	Protein fimH	b4320;fimH;JW4283	>sp|P08191|FIMH_ECOLI Protein FimH OS=Escherichia coli (strain K12) GN=fimH PE=1 SV=2	7.7045e-44	0	8.3	0	0	8.3	0	8.3	8.3	15	15	15	8.3	15	15	166690000	111690000	54992000	0	0	0	1473400	0	1473400	0	0	0	0	0	0	928380	0	928380	0	0	0	975890	0	975890	8018200	5431500	2586700	39578000	24661000
292	P08192	10	Bifunctional protein folC;Dihydrofolate synthase;Folylpoly-gamma-glutamate synthetase;Folylpolyglutamate synthase;Tetrahydrofolylpolyglutamate synthase	b2315;dedC;folC;JW2312	>sp|P08192|FOLC_ECOLI Bifunctional protein FolC OS=Escherichia coli (strain K12) GN=folC PE=1 SV=2	0	27	30.8	29.4	29.4	29.4	19.4	27.5	34.8	23.7	38.9	38.9	35.5	26.3	38.9	1926700000	1235900000	690850000	97172000	56280000	40891000	108630000	45611000	63023000	50935000	32397000	18537000	95126000	59031000	36095000	82837000	34495000	48342000	39553000	20082000	19471000	125210000	74598000	50613000	199180000	140180000	58993000	112230000	75608000
293	P08194	4	G-3-P permease;Glycerol-3-phosphate transporter	b2240;glpT;JW2234	>sp|P08194|GLPT_ECOLI Glycerol-3-phosphate transporter OS=Escherichia coli (strain K12) GN=glpT PE=1 SV=1	7.4789e-09	9.7	0	9.3	4	7.5	14.4	2.2	0	0	0	0	0	0	0	31119000	17964000	13156000	5598300	2593100	3005200	0	0	0	5850400	2162500	3687900	1285200	488120	797050	2742100	1185200	1556900	15245000	11535000	3710500	397850	0	397850	0	0	0	0	0
294	P08200	27	IDP;Isocitrate dehydrogenase [NADP];NADP(+)-specific ICDH;Oxalosuccinate decarboxylase	b1136;icd;icdA;icdE;JW1122	>sp|P08200|IDH_ECOLI Isocitrate dehydrogenase [NADP] OS=Escherichia coli (strain K12) GN=icd PE=1 SV=1	0	79.6	74.3	76.2	75	73.6	76.2	74.8	60.1	60.1	53.4	60.1	58.4	50.5	60.1	683480000000	340870000000	342610000000	38559000000	18291000000	20268000000	39839000000	13524000000	26315000000	32169000000	13818000000	18351000000	37603000000	18672000000	18931000000	29378000000	9450100000	19928000000	31166000000	13632000000	17534000000	29359000000	13875000000	15483000000	67992000000	38086000000	29906000000	45841000000	20551000000
295	P08244	7	OMP decarboxylase;Orotidine 5-phosphate decarboxylase	b1281;JW1273;pyrF	>sp|P08244|PYRF_ECOLI Orotidine 5-phosphate decarboxylase OS=Escherichia coli (strain K12) GN=pyrF PE=1 SV=1	3.3808e-230	27.8	31.8	31.8	32.2	31.8	31.8	32.2	31.8	50.6	31.8	50.6	31.8	27.8	31.8	4066000000	2178200000	1887800000	178850000	83601000	95245000	252400000	141690000	110710000	268250000	190910000	77340000	220830000	123850000	96981000	149760000	45040000	104720000	78913000	25584000	53329000	187670000	124330000	63344000	223120000	95678000	127440000	357660000	217300000
296	P08245	4	Uncharacterized protein yciH	b1282;JW1274;yciH	>sp|P08245|YCIH_ECOLI Uncharacterized protein YciH OS=Escherichia coli (strain K12) GN=yciH PE=1 SV=1	1.0411e-95	38.9	41.7	57.4	57.4	38.9	38.9	41.7	18.5	27.8	34.3	27.8	43.5	18.5	43.5	662600000	349290000	313320000	29144000	13485000	15658000	30695000	19872000	10823000	36914000	27209000	9704700	38018000	26929000	11089000	28419000	6195900	22223000	11780000	3622600	8156900	33356000	21071000	12285000	35624000	15722000	19902000	117460000	77096000
297	P08312	6	Phenylalanine--tRNA ligase alpha chain;Phenylalanyl-tRNA synthetase alpha chain	b1714;JW5277;pheS	>sp|P08312|SYFA_ECOLI Phenylalanine--tRNA ligase alpha subunit OS=Escherichia coli (strain K12) GN=pheS PE=1 SV=2	0	22.9	22.6	22.9	22.9	22.9	22.9	22.9	22.6	22.6	22.6	22.9	22.6	22.6	22.6	34315000000	17762000000	16552000000	2166900000	1163400000	1003500000	1317400000	478830000	838570000	1402000000	638360000	763680000	1693500000	807290000	886160000	908180000	368280000	539900000	1756400000	997210000	759200000	1592400000	855160000	737220000	3704500000	2090600000	1613900000	2256700000	1035700000
298	P08331	31	2,3-cyclic-nucleotide 2-phosphodiesterase/3-nucleotidase	b4213;cpdB;JW4171	>sp|P08331|CPDB_ECOLI 2,3-cyclic-nucleotide 2-phosphodiesterase/3-nucleotidase OS=Escherichia coli (strain K12) GN=cpdB PE=1 SV=2	0	72.6	71.6	66.6	1.2	63.8	72.6	68.8	46.2	45	53.9	58.3	47.4	41	55.2	10643000000	4944900000	5698200000	784570000	369900000	414670000	1386800000	608100000	778660000	733770000	313770000	420000000	181270	97234	84037	447590000	77852000	369740000	661070000	285020000	376050000	760860000	375050000	385810000	708020000	355490000	352530000	732580000	365670000
299	P08337	1	7,8-dihydro-8-oxoguanine-triphosphatase;8-oxo-dGTPase;dGTP pyrophosphohydrolase;Mutator mutT protein	b0099;JW0097;mutT	>sp|P08337|MUTT_ECOLI 8-oxo-dGTP diphosphatase OS=Escherichia coli (strain K12) GN=mutT PE=1 SV=1	0.0011419	0	0	0	0	0	0	0	5.4	0	5.4	0	0	5.4	0	7203800	7203800	0	0	0	0	0	0	0	0	0	0	0	0	0	0	0	0	0	0	0	0	0	0	2272400	2272400	0	0	0
300	P08368	1	Transcriptional regulatory protein creB	b4398;creB;JW4361;yjjE	>sp|P08368|CREB_ECOLI Transcriptional regulatory protein CreB OS=Escherichia coli (strain K12) GN=creB PE=1 SV=1	0.0082103	0	0	0	0	0	0	0	14	14	14	0	0	14	0	40190000	27854000	12336000	0	0	0	0	0	0	0	0	0	0	0	0	0	0	0	0	0	0	0	0	0	25645000	18811000	6833900	3056000	2008000
301	P08373	11	UDP-N-acetylenolpyruvoylglucosamine reductase;UDP-N-acetylmuramate dehydrogenase	b3972;JW3940;murB;yijB	>sp|P08373|MURB_ECOLI UDP-N-acetylenolpyruvoylglucosamine reductase OS=Escherichia coli (strain K12) GN=murB PE=1 SV=1	1.1523e-208	53.2	50.3	45.6	45	53.2	43	53.2	39.5	39.5	39.5	39.5	36.5	36.5	39.5	3865700000	2011700000	1854000000	231650000	120210000	111440000	160330000	61949000	98385000	167660000	77839000	89826000	172240000	84273000	87965000	138580000	50958000	87625000	134190000	60184000	74009000	164660000	77681000	86976000	423320000	237920000	185400000	366340000	184410000
302	P08390	4	USG-1 protein	b2319;JW2316;usg	>sp|P08390|USG_ECOLI USG-1 protein OS=Escherichia coli (strain K12) GN=usg PE=1 SV=1	1.9483e-89	10.4	10.4	10.4	3.3	10.4	10.4	3.3	12.5	12.5	10.4	10.7	12.5	12.5	9.2	993840000	424490000	569350000	52044000	28134000	23910000	72376000	838730	71537000	26628000	13838000	12790000	49553000	22329000	27224000	77863000	8180300	69683000	62363000	21024000	41340000	62300000	34418000	27882000	11885000	7061700	4823600	87855000	39946000
303	P08394	11	Exodeoxyribonuclease V 135 kDa polypeptide;Exodeoxyribonuclease V beta chain	b2820;JW2788;recB;rorA	>sp|P08394|EX5B_ECOLI Exodeoxyribonuclease V beta chain OS=Escherichia coli (strain K12) GN=recB PE=1 SV=1	4.1351e-51	5.7	6.6	6.1	9	7	7	12.6	8.4	2.2	9.4	2.3	2.3	6.5	7.5	323470000	155610000	167860000	20523000	9388100	11135000	26188000	7300800	18887000	11974000	4634000	7339900	40370000	14691000	25680000	16394000	6862600	9531500	17492000	8927200	8564800	25265000	9530900	15734000	42509000	25033000	17476000	7538600	3574900
304	P08395	13	Endopeptidase IV;Protease 4;Protease IV;Signal peptide peptidase	b1766;JW1755;sppA	>sp|P08395|SPPA_ECOLI Protease 4 OS=Escherichia coli (strain K12) GN=sppA PE=1 SV=2	0	25.9	25.9	25.9	25.9	25.9	25.9	25.9	28	29.4	32.2	34.1	26.4	26.9	32.2	4671000000	2227000000	2444000000	273440000	125570000	147870000	214650000	87752000	126900000	121730000	55481000	66253000	289630000	130970000	158670000	210660000	70363000	140300000	245610000	122910000	122700000	279810000	129790000	150030000	409570000	192270000	217310000	288660000	136570000
305	P08400	2	Phosphate regulon sensor protein phoR	b0400;JW0390;nmpB;phoR	>sp|P08400|PHOR_ECOLI Phosphate regulon sensor protein PhoR OS=Escherichia coli (strain K12) GN=phoR PE=1 SV=1	3.6424e-05	0	0	0	0	0	0	0	7	4.2	4.2	4.2	4.2	4.2	4.2	28875000	17818000	11057000	0	0	0	0	0	0	0	0	0	0	0	0	0	0	0	0	0	0	0	0	0	4842900	3536100	1306800	7376000	3834400
306	P08401	3	Sensor protein creC	b4399;creC;JW4362;phoM	>sp|P08401|CREC_ECOLI Sensor protein CreC OS=Escherichia coli (strain K12) GN=creC PE=1 SV=2	7.6117e-07	0	0	0	0	0	0	0	2.3	2.3	5.5	2.3	5.5	5.5	2.3	81604000	43662000	37942000	0	0	0	0	0	0	0	0	0	0	0	0	0	0	0	0	0	0	0	0	0	7567900	4299200	3268700	4480700	1946500
307	P08506	17	D-alanyl-D-alanine carboxypeptidase dacC;Penicillin-binding protein 6	b0839;dacC;JW0823	>sp|P08506|DACC_ECOLI D-alanyl-D-alanine carboxypeptidase DacC OS=Escherichia coli (strain K12) GN=dacC PE=1 SV=2	0	43	32	32	38	48	48	35.2	45.2	43	45.8	45.5	45.5	44.5	43	9770100000	6915100000	2855000000	754610000	536240000	218380000	273700000	120390000	153310000	165070000	111580000	53497000	435910000	262850000	173060000	524860000	319890000	204970000	577570000	478280000	99287000	495070000	353720000	141350000	1022300000	755120000	267220000	558280000	346590000
308	P08622	17	Chaperone protein dnaJ;Heat shock protein J;HSP40	b0015;dnaJ;groP;JW0014	>sp|P08622|DNAJ_ECOLI Chaperone protein DnaJ OS=Escherichia coli (strain K12) GN=dnaJ PE=1 SV=3	0	47.6	68.1	44.7	56.6	51.3	55.3	51.3	43.6	23.7	43.6	43.6	34	43.6	33.2	10360000000	5478600000	4881800000	503540000	244670000	258870000	435290000	197520000	237770000	283140000	134750000	148380000	438990000	223070000	215930000	339030000	107390000	231640000	220770000	112550000	108220000	423770000	200620000	223150000	1265400000	743440000	521910000	767740000	389870000
309	P08660	3	Aspartate kinase III;Lysine-sensitive aspartokinase 3;Lysine-sensitive aspartokinase III	apk;b4024;JW3984;lysC	>sp|P08660|AK3_ECOLI Lysine-sensitive aspartokinase 3 OS=Escherichia coli (strain K12) GN=lysC PE=1 SV=2	1.9482e-39	5.1	5.1	5.1	5.1	5.1	7.8	5.1	5.1	9.4	5.1	9.4	9.4	9.4	5.1	380920000	226070000	154850000	31578000	17598000	13980000	28341000	11263000	17077000	21690000	10692000	10998000	20745000	11366000	9379100	21987000	9481100	12506000	30070000	16579000	13491000	27589000	16363000	11226000	6393300	4092200	2301100	28960000	15309000
310	P08839	34	Phosphoenolpyruvate-protein phosphotransferase;Phosphotransferase system, enzyme I	b2416;JW2409;ptsI	>sp|P08839|PT1_ECOLI Phosphoenolpyruvate-protein phosphotransferase OS=Escherichia coli (strain K12) GN=ptsI PE=1 SV=1	0	63.7	63.3	56	55	56.3	63.3	63.7	54.3	55	52.5	57.4	52.3	44.7	57.4	234000000000	110220000000	123780000000	20242000000	9954600000	10287000000	27092000000	10967000000	16125000000	16558000000	7134100000	9423800000	3475900000	1294500000	2181400000	16342000000	5917000000	10425000000	16262000000	7192400000	9069600000	18466000000	8837500000	9628200000	16341000000	8505300000	7835400000	11529000000	5514000000
311	P08956	8	Type I restriction enzyme EcoKI R protein	b4350;hsdR;hsr;JW4313	>sp|P08956|T1RK_ECOLI Type I restriction enzyme EcoKI R protein OS=Escherichia coli (strain K12) GN=hsdR PE=3 SV=3	3.6297e-20	0.7	3.8	3	3	1.9	0.7	3	5	5.6	5.6	5	5	6.8	5	736090000	386470000	349620000	850600	427530	423080	8637200	4939900	3697200	6168300	3832600	2335800	5056800	3627500	1429300	3233400	175410	3058000	920640	495840	424800	3696900	1166200	2530700	117120000	59521000	57603000	96210000	56077000
312	P08957	23	Type I restriction enzyme EcoKI M protein	b4349;hsdM;hsm;JW4312	>sp|P08957|T1MK_ECOLI Type I restriction enzyme EcoKI M protein OS=Escherichia coli (strain K12) GN=hsdM PE=1 SV=1	0	51.8	49.9	48	48	47.8	45.7	51.8	27.4	33.1	38.9	40.1	20.6	27.6	25.9	5074400000	2262600000	2811700000	303150000	112170000	190980000	354970000	169510000	185470000	325000000	154470000	170530000	449890000	183770000	266120000	293640000	56366000	237270000	224720000	41066000	183660000	335450000	128920000	206530000	320940000	153850000	167090000	428470000	244100000
313	P08997	19	Malate synthase A	aceB;b4014;JW3974;mas	>sp|P08997|MASY_ECOLI Malate synthase A OS=Escherichia coli (strain K12) GN=aceB PE=1 SV=1	0	54.8	54.8	54.8	54.8	52.9	54.8	54.8	44.5	44.5	44.5	50.8	44.5	41.5	44.5	212360000000	98881000000	113480000000	12263000000	5688300000	6574600000	8378000000	3763600000	4614400000	7483700000	3055700000	4428000000	22684000000	8735100000	13949000000	9888300000	1924900000	7963400000	9938200000	4446700000	5491500000	15235000000	7800400000	7435000000	14480000000	6743100000	7736900000	13792000000	4934100000
314	P09029	2	AIR carboxylase;Phosphoribosylaminoimidazole carboxylase ATPase subunit	b0522;JW0511;purK	>sp|P09029|PURK_ECOLI N5-carboxyaminoimidazole ribonucleotide synthase OS=Escherichia coli (strain K12) GN=purK PE=1 SV=2	4.0809e-47	3.1	3.1	3.1	3.1	3.1	3.1	3.1	3.1	11.8	3.1	11.8	11.8	3.1	3.1	2330200000	1214000000	1116200000	69342000	31362000	37980000	56302000	25421000	30881000	83536000	42635000	40901000	63744000	31408000	32335000	29060000	7991300	21068000	58321000	18586000	39735000	70851000	33882000	36970000	150660000	81962000	68701000	248030000	128650000
315	P09030	10	AP endonuclease VI;Exodeoxyribonuclease III	b1749;JW1738;xth;xthA	>sp|P09030|EX3_ECOLI Exodeoxyribonuclease III OS=Escherichia coli (strain K12) GN=xthA PE=1 SV=4	0	49.3	63.1	49.3	49.3	49.3	44.4	49.3	46.6	25.4	46.6	46.6	31.3	31.3	31.3	11179000000	5669300000	5509300000	441700000	221920000	219780000	413210000	151820000	261390000	535710000	233100000	302610000	539210000	249640000	289580000	347600000	98425000	249170000	149640000	43160000	106480000	454810000	208670000	246140000	1367600000	699570000	668030000	643370000	346070000
316	P09053	13	Alanine--valine transaminase;Transaminase C;Valine--pyruvate aminotransferase	avtA;b3572;JW5652	>sp|P09053|AVTA_ECOLI Valine--pyruvate aminotransferase OS=Escherichia coli (strain K12) GN=avtA PE=1 SV=3	0	35.7	31.4	31.2	31.4	35.7	32.6	31.4	26.6	33.8	35.5	35.5	35.5	26.6	42.4	4574700000	2643000000	1931600000	428710000	261960000	166750000	269880000	105350000	164530000	135400000	64719000	70685000	316120000	193600000	122520000	178180000	81530000	96649000	191800000	92672000	99129000	314520000	185180000	129340000	283700000	163380000	120320000	203430000	104500000
317	P09099	3	Xylulose kinase	b3564;JW3536;xylB	>sp|P09099|XYLB_ECOLI Xylulose kinase OS=Escherichia coli (strain K12) GN=xylB PE=1 SV=1	9.3601e-55	3.5	3.5	3.5	3.5	3.5	6	3.5	11.6	11.6	11.6	6	6	11.6	11.6	487680000	261570000	226110000	5653800	2870900	2782900	5531900	1904700	3627200	4474000	1918800	2555200	5811300	2767700	3043600	5524600	2622600	2902000	16227000	7886900	8339600	5536900	3115300	2421600	86631000	47183000	39448000	44461000	20178000
318	P09126	2	Hydroxymethylbilane hydrolyase [cyclizing];Uroporphyrinogen-III cosynthase;Uroporphyrinogen-III synthase	b3804;hemD;JW3776	>sp|P09126|HEM4_ECOLI Uroporphyrinogen-III synthase OS=Escherichia coli (strain K12) GN=hemD PE=3 SV=1	1.0234e-45	0	10.6	4.5	4.5	4.5	0	4.5	4.5	4.5	10.6	6.1	6.1	0	6.1	26084000	15746000	10338000	0	0	0	2764400	1422100	1342200	4186900	2940800	1246000	4116900	3046800	1070100	259920	192830	67093	0	0	0	4390700	2740200	1650500	0	0	0	7634700	5403000
319	P09127	13	ORF X;Putative uroporphyrinogen-III C-methyltransferase	b3803;hemX;JW3775	>sp|P09127|HEMX_ECOLI Putative uroporphyrinogen-III C-methyltransferase OS=Escherichia coli (strain K12) GN=hemX PE=1 SV=1	0	50.1	50.1	56	56	53.4	37.4	33.6	35.6	35.6	35.6	48.6	32.3	20.4	32.3	9011600000	4526200000	4485500000	302690000	152370000	150320000	319990000	121780000	198220000	307320000	144650000	162670000	335080000	153610000	181470000	364570000	123940000	240630000	205960000	111890000	94077000	246340000	119790000	126550000	1138200000	590660000	547560000	690110000	309920000
320	P09147	12	Galactowaldenase;UDP-galactose 4-epimerase;UDP-glucose 4-epimerase	b0759;galD;galE;JW0742	>sp|P09147|GALE_ECOLI UDP-glucose 4-epimerase OS=Escherichia coli (strain K12) GN=galE PE=1 SV=1	0	44.1	51.5	51.5	51.5	44.1	41.7	51.5	58.6	57.4	47.6	61.2	40.2	39.1	47.6	10864000000	5800700000	5063300000	515790000	249340000	266450000	561030000	218220000	342810000	542200000	287610000	254590000	860340000	481350000	378990000	262640000	68692000	193950000	277570000	88313000	189250000	742240000	374000000	368240000	1038700000	594930000	443770000	1058500000	594200000
321	P09148	7	Galactose-1-phosphate uridylyltransferase;UDP-glucose--hexose-1-phosphate uridylyltransferase	b0758;galB;galT;JW0741	>sp|P09148|GAL7_ECOLI Galactose-1-phosphate uridylyltransferase OS=Escherichia coli (strain K12) GN=galT PE=1 SV=2	1.4128e-143	14.9	14.9	14.9	11.5	14.9	14.9	14.9	22.4	22.4	26.7	22.4	26.7	29.9	26.7	796780000	406780000	390000000	35697000	19265000	16432000	66641000	29460000	37182000	57303000	29518000	27785000	49403000	26958000	22445000	43431000	11950000	31480000	35445000	11945000	23501000	40874000	22319000	18555000	95457000	46159000	49298000	35915000	21650000
322	P09151	19	2-isopropylmalate synthase;Alpha-IPM synthase;Alpha-isopropylmalate synthase	b0074;JW0073;leuA	>sp|P09151|LEU1_ECOLI 2-isopropylmalate synthase OS=Escherichia coli (strain K12) GN=leuA PE=1 SV=5	0	67.3	57	61.8	67.3	61.8	61.8	67.3	67.3	67.3	67.3	64.2	67.3	62.5	67.3	188690000000	93663000000	95032000000	11316000000	7078400000	4237700000	1306700000	297340000	1009400000	6237000000	1947100000	4290000000	19804000000	6382400000	13422000000	7509800000	2302000000	5207800000	5141000000	1118100000	4023000000	12330000000	7569400000	4760700000	21698000000	15106000000	6592600000	10842000000	3096200000
323	P09155	4	Ribonuclease D	b1804;JW1793;rnd	>sp|P09155|RND_ECOLI Ribonuclease D OS=Escherichia coli (strain K12) GN=rnd PE=1 SV=1	3.2494e-10	7.7	7.7	7.7	7.7	7.7	7.7	7.7	8.5	0	8.5	2.1	2.1	2.1	4.8	209550000	117100000	92450000	19690000	10575000	9114300	16175000	8027400	8147100	21675000	13260000	8414700	23878000	13663000	10215000	11944000	4355500	7588900	14403000	7118400	7284300	21237000	11895000	9342400	17802000	10155000	7647400	0	0
324	P09158	5	Putrescine aminopropyltransferase;SPDSY;Spermidine synthase	b0121;JW0117;speE	>sp|P09158|SPEE_ECOLI Spermidine synthase OS=Escherichia coli (strain K12) GN=speE PE=1 SV=2	5.3516e-86	47.6	47.6	35.1	47.6	47.6	47.6	47.6	47.6	47.6	47.6	47.6	37.8	47.6	37.5	5087400000	2451400000	2636000000	218510000	118530000	99972000	158100000	87728000	70367000	212800000	131410000	81390000	220780000	130290000	90486000	126030000	45763000	80262000	70491000	31786000	38704000	149780000	84016000	65763000	472940000	211940000	261000000	341750000	155800000
325	P09169	12	Omptin;Outer membrane protein 3B;Protease 7;Protease A;Protease VII	b0565;JW0554;ompT	>sp|P09169|OMPT_ECOLI Protease 7 OS=Escherichia coli (strain K12) GN=ompT PE=1 SV=1	0	44.8	44.8	44.8	44.8	44.8	44.8	44.8	42.3	42.3	42.3	42.6	42.3	42.3	42.3	222410000000	104680000000	117730000000	14388000000	7068200000	7319400000	11851000000	3811600000	8039600000	11855000000	4500700000	7354200000	15250000000	7724500000	7525400000	8667000000	2919300000	5747700000	11906000000	6122400000	5783200000	14470000000	7129100000	7341100000	19520000000	9382900000	10137000000	12494000000	5315600000
326	P09323	14	EIICBA-Nag;N-acetylglucosamine permease IIC component;N-acetylglucosamine-specific phosphotransferase enzyme IIA component;N-acetylglucosamine-specific phosphotransferase enzyme IIB component;PTS system N-acetylglucosamine-specific EIIA component;PTS system N-acetylglucosamine-specific EIIB component;PTS system N-acetylglucosamine-specific EIIC component;PTS system N-acetylglucosamine-specific EI…	b0679;JW0665;nagE;pstN	>sp|P09323|PTW3C_ECOLI PTS system N-acetylglucosamine-specific EIICBA component OS=Escherichia coli (strain K12) GN=nagE PE=4 SV=1	0	21	19.3	19.3	19.3	19.3	19.3	21	17.7	13.9	17.7	17.7	15.4	22.4	16.7	6403500000	3427100000	2976400000	526670000	302670000	224010000	426160000	184890000	241270000	247700000	125770000	121940000	465740000	268740000	197010000	287450000	102210000	185240000	353030000	195470000	157560000	491770000	281650000	210120000	394230000	208130000	186100000	486760000	247150000
327	P09372	8	Heat shock protein B25.3;HSP24;HSP-70 cofactor;Protein grpE	b2614;grpE;JW2594	>sp|P09372|GRPE_ECOLI Protein GrpE OS=Escherichia coli (strain K12) GN=grpE PE=1 SV=1	0	90.9	90.9	70.6	90.9	70.6	90.9	90.9	81.7	61.4	61.4	81.7	81.7	43.1	61.4	80183000000	37578000000	42606000000	2978200000	1414600000	1563600000	1612300000	474940000	1137400000	2856200000	1006900000	1849400000	4046500000	949490000	3097000000	1222900000	445730000	777200000	3764200000	1892200000	1871900000	3737600000	1722300000	2015300000	7461600000	3835000000	3626600000	4340900000	1777400000
328	P09373	38	Formate acetyltransferase 1;Pyruvate formate-lyase 1	b0903;JW0886;pfl;pflB	>sp|P09373|PFLB_ECOLI Formate acetyltransferase 1 OS=Escherichia coli (strain K12) GN=pflB PE=1 SV=2	0	82.6	82.6	79.3	78.9	84.5	82.6	82.6	67.9	71.4	71.2	82.2	71.2	62.9	74.7	355070000000	169740000000	185330000000	20197000000	9032200000	11164000000	22800000000	7593000000	15207000000	18605000000	7857400000	10748000000	9150800000	4203200000	4947600000	19629000000	8252300000	11377000000	25448000000	15324000000	10123000000	19762000000	8913400000	10848000000	33091000000	15975000000	17116000000	22085000000	9737200000
329	P09394	15	Glycerophosphoryl diester phosphodiesterase	b2239;glpQ;JW2233	>sp|P09394|GLPQ_ECOLI Glycerophosphoryl diester phosphodiesterase OS=Escherichia coli (strain K12) GN=glpQ PE=1 SV=2	0	33.8	29.1	16.8	22.9	23.7	61.7	26	27.9	16.8	29.9	23.7	25.1	38.8	20.9	1066200000	569710000	496490000	23198000	8876000	14322000	24474000	5582800	18891000	8093100	2241600	5851400	17610000	6561000	11049000	19878000	4138900	15739000	155920000	122960000	32958000	17706000	5779100	11926000	126000000	48343000	77657000	43799000	11966000
330	P09424	15	Mannitol-1-phosphate 5-dehydrogenase	b3600;JW3574;mtlD	>sp|P09424|MTLD_ECOLI Mannitol-1-phosphate 5-dehydrogenase OS=Escherichia coli (strain K12) GN=mtlD PE=1 SV=3	0	48.7	54.5	54.5	50.3	54.5	48.7	54.5	47.6	45.5	47.6	51.8	55.5	55.5	47.6	24181000000	11422000000	12759000000	1568000000	707930000	860090000	1241600000	388610000	853000000	1170400000	428220000	742220000	1005100000	446070000	559030000	1278400000	409130000	869300000	1962500000	1162400000	800050000	1283200000	534040000	749180000	1812000000	861070000	950970000	1438400000	600660000
331	P09546	20	Bifunctional protein putA;Delta-1-pyrroline-5-carboxylate dehydrogenase;Proline dehydrogenase;Proline oxidase	b1014;JW0999;poaA;putA	>sp|P09546|PUTA_ECOLI Bifunctional protein PutA OS=Escherichia coli (strain K12) GN=putA PE=1 SV=3	8.51e-210	21.4	14.2	13	19.2	20.2	16.1	20.2	14.1	11.5	14.1	16.4	8.4	8.5	8.6	2252400000	1198200000	1054200000	159380000	84086000	75292000	85216000	20074000	65142000	84813000	34239000	50574000	347830000	154080000	193750000	105960000	27853000	78104000	69915000	18810000	51105000	149640000	81969000	67670000	285550000	199820000	85728000	163690000	77287000
332	P09549	8	Protein dedD	b2314;dedD;JW5378	>sp|P09549|DEDD_ECOLI Protein DedD OS=Escherichia coli (strain K12) GN=dedD PE=4 SV=2	2.5307e-123	30.5	33.6	30.5	30.5	30.5	25	33.6	24.5	23.2	23.2	11.8	11.8	11.8	16.4	1039200000	583700000	455530000	65999000	37998000	28001000	50283000	25981000	24302000	52599000	32083000	20516000	60180000	37096000	23084000	34496000	10591000	23904000	26329000	9479300	16850000	62036000	37200000	24836000	62661000	35293000	27369000	92529000	55130000
333	P09551	14	Lysine-arginine-ornithine-binding periplasmic protein	argT;b2310;JW2307	>sp|P09551|ARGT_ECOLI Lysine-arginine-ornithine-binding periplasmic protein OS=Escherichia coli (strain K12) GN=argT PE=1 SV=3	0	56.5	56.5	60	60	60	60	60	54.2	54.2	60.4	60.4	49.6	54.2	54.2	58913000000	30053000000	28861000000	3345700000	1449700000	1896000000	3070300000	1605900000	1464400000	3857800000	2414100000	1443700000	4066300000	2238600000	1827800000	1671900000	129370000	1542500000	1538900000	242140000	1296700000	3182100000	1499900000	1682200000	4570100000	2224500000	2345600000	4531000000	2969300000
334	P09557	2	Division inhibition protein dicB	b1575;dicB;JW1566	>sp|P09557|DICB_ECOLI Division inhibition protein DicB OS=Escherichia coli (strain K12) GN=dicB PE=4 SV=3	0.0063374	0	12.9	0	12.9	0	0	0	0	0	24.2	24.2	0	0	24.2	40386000	24940000	15446000	0	0	0	3732400	2638100	1094300	0	0	0	2914000	2260100	653870	0	0	0	0	0	0	0	0	0	0	0	0	0	0
335	P09831	41	Glutamate synthase [NADPH] large chain;Glutamate synthase subunit alpha;NADPH-GOGAT	aspB;b3212;gltB;JW3179	>sp|P09831|GLTB_ECOLI Glutamate synthase [NADPH] large chain OS=Escherichia coli (strain K12) GN=gltB PE=1 SV=3	0	40.3	43.7	41.3	43.7	42.7	41.5	42.7	38.4	37.1	37.6	39.6	38.8	35.6	35.5	77067000000	43492000000	33576000000	4455400000	2372200000	2083200000	6267700000	3649000000	2618700000	2443300000	1730500000	712790000	7738500000	5106300000	2632100000	2603400000	704990000	1898500000	2906400000	1456700000	1449800000	4196200000	2428500000	1767700000	7169700000	3487900000	3681800000	6067500000	4018800000
336	P09832	19	Glutamate synthase [NADPH] small chain;Glutamate synthase subunit beta;NADPH-GOGAT	aspB;b3213;gltD;JW3180	>sp|P09832|GLTD_ECOLI Glutamate synthase [NADPH] small chain OS=Escherichia coli (strain K12) GN=gltD PE=1 SV=3	0	69.3	71.6	71.6	71.6	69.3	69.3	69.3	51.9	59.5	61.9	66.9	55.7	51.9	54.2	57988000000	28056000000	29932000000	2952200000	1235200000	1717000000	4517900000	2468600000	2049300000	4442900000	2737000000	1705900000	4179300000	2358800000	1820400000	2779300000	608140000	2171100000	2416700000	563160000	1853600000	2914700000	1346300000	1568400000	3827000000	1540500000	2286500000	5346500000	3347900000
337	P09833	2	Molybdenum import ATP-binding protein ModC	b0765;chlD;JW0748;modC;narD	>sp|P09833|MODC_ECOLI Molybdenum import ATP-binding protein ModC OS=Escherichia coli (strain K12) GN=modC PE=3 SV=4	2.0173e-05	6.5	2.3	2.3	2.3	6.5	6.5	2.3	0	0	0	0	0	0	0	40028000	19987000	20041000	9682700	5472400	4210300	3280500	1370300	1910200	4785600	2109400	2676200	2452300	1453000	999390	4503300	1527100	2976200	7433900	4572200	2861600	7889100	3482400	4406700	0	0	0	0	0
338	P09980	16	ATP-dependent DNA helicase rep	b3778;JW5604;rep	>sp|P09980|REP_ECOLI ATP-dependent DNA helicase rep OS=Escherichia coli (strain K12) GN=rep PE=1 SV=3	0	21.7	10.4	9.2	13.7	17.5	17.4	15.2	19.6	18.7	19.2	12.3	22.1	15.2	19.9	1079700000	643110000	436550000	74365000	49119000	25246000	23976000	4195100	19781000	10590000	5526000	5064000	15713000	9232100	6480500	34191000	15817000	18375000	59377000	29796000	29581000	50682000	34035000	16647000	70108000	49339000	20769000	112650000	59872000
339	P09996	3	Uncharacterized protein yidB	b3698;JW3675;yidB	>sp|P09996|YIDB_ECOLI Uncharacterized protein YidB OS=Escherichia coli (strain K12) GN=yidB PE=4 SV=1	5.9029e-134	0	0	0	0	0	0	0	13.6	13.6	34.8	34.8	34.8	22.7	34.8	1066400000	614640000	451730000	0	0	0	0	0	0	0	0	0	0	0	0	0	0	0	0	0	0	0	0	0	154160000	90447000	63708000	24015000	10105000
340	P0A698	17	Excinuclease ABC subunit A;UvrABC system protein A	b4058;dinE;JW4019;uvrA	>sp|P0A698|UVRA_ECOLI UvrABC system protein A OS=Escherichia coli (strain K12) GN=uvrA PE=1 SV=1	0	18.9	19.8	18.9	19.9	16.9	19.8	20	16.3	14.4	12.4	16.3	12.2	8	13.9	2447900000	1541700000	906190000	146120000	80323000	65799000	193730000	111860000	81867000	131000000	89848000	41149000	232720000	153380000	79339000	58563000	16397000	42166000	86369000	40271000	46098000	148770000	78333000	70436000	260380000	174510000	85871000	170280000	109510000
341	P0A6A0	12	Probable ubiquinone biosynthesis protein ubiB	aarF;b3835;JW3812;ubiB;yigQ;yigR;yigS	>sp|P0A6A0|UBIB_ECOLI Probable ubiquinone biosynthesis protein UbiB OS=Escherichia coli (strain K12) GN=ubiB PE=1 SV=1	4.0516e-70	11.4	8.6	8.8	11.4	8.8	12.6	12.8	16.8	13.2	22	21.4	14.3	20.1	20.3	1003500000	550560000	452910000	17233000	9274500	7958100	12017000	4033600	7983900	4371900	1733800	2638000	22899000	11610000	11289000	5970800	2190200	3780700	10673000	5334500	5338800	11385000	6590600	4794400	46235000	25862000	20373000	29864000	15210000
342	P0A6A3	17	Acetate kinase;Acetokinase	ack;ackA;b2296;JW2293	>sp|P0A6A3|ACKA_ECOLI Acetate kinase OS=Escherichia coli (strain K12) GN=ackA PE=1 SV=1	0	64.5	53.5	64.5	64.5	64.5	64.5	64.5	70.8	67.2	64.2	73.8	64.8	70.8	62.2	50323000000	23315000000	27008000000	2224800000	887020000	1337800000	2195300000	716230000	1479100000	2034800000	791680000	1243100000	1964500000	827370000	1137100000	1902600000	510610000	1392000000	1799700000	694040000	1105700000	1945500000	754500000	1191000000	6550400000	3169900000	3380500000	3552800000	1784900000
343	P0A6A6	14	3-isopropylmalate dehydratase large subunit;Alpha-IPM isomerase;Isopropylmalate isomerase	b0072;JW0071;leuC	>sp|P0A6A6|LEUC_ECOLI 3-isopropylmalate dehydratase large subunit OS=Escherichia coli (strain K12) GN=leuC PE=1 SV=2	0	40.6	40.6	40.6	40.6	40.6	32.2	40.6	35.2	35.2	35.2	37.3	29	33	37.3	42140000000	21744000000	20396000000	1854900000	612080000	1242800000	2578000000	1357500000	1220500000	2697400000	1651300000	1046000000	2076500000	1195100000	881340000	1554500000	190740000	1363800000	1159100000	142820000	1016300000	1665000000	648720000	1016300000	2805900000	1292200000	1513700000	4169400000	2697400000
344	P0A6A8	6	Acyl carrier protein;Cytosolic-activating factor;Fatty acid synthase acyl carrier protein	acpP;b1094;JW1080	>sp|P0A6A8|ACP_ECOLI Acyl carrier protein OS=Escherichia coli (strain K12) GN=acpP PE=1 SV=2	1.2951e-208	43.6	43.6	98.7	43.6	43.6	43.6	43.6	44.9	44.9	44.9	44.9	44.9	44.9	44.9	56996000000	30666000000	26330000000	983380000	448980000	534400000	1242700000	482620000	760040000	1061700000	505890000	555830000	1310500000	486350000	824130000	944140000	264620000	679520000	902250000	360160000	542080000	1432700000	520300000	912440000	7397600000	4961400000	2436200000	3524600000	1565200000
345	P0A6B4	5	Alanine racemase, biosynthetic	alr;b4053;JW4013	>sp|P0A6B4|ALR1_ECOLI Alanine racemase, biosynthetic OS=Escherichia coli (strain K12) GN=alr PE=1 SV=1	6.5469e-79	20.9	20.9	10	20.9	20.9	20.9	20.9	19.5	10	11.4	13.4	8.6	16.2	13.4	882190000	491070000	391110000	55954000	29537000	26418000	57491000	19734000	37756000	30300000	13321000	16979000	51027000	21436000	29591000	61676000	30485000	31191000	13480000	4237100	9242800	53243000	28460000	24783000	120030000	73915000	46115000	32021000	14981000
346	P0A6B7	9	Cysteine desulfurase;NifS protein homolog;ThiI transpersulfidase	b2530;iscS;JW2514;yfhO;yzzO	>sp|P0A6B7|ISCS_ECOLI Cysteine desulfurase OS=Escherichia coli (strain K12) GN=iscS PE=1 SV=1	2.4726e-207	34.2	34.2	34.2	34.2	28.7	34.2	28.7	24.3	24.3	26.2	26.2	24.3	24.3	24.3	33179000000	17006000000	16173000000	1347800000	535600000	812190000	1758500000	922330000	836130000	1657200000	913500000	743730000	1399800000	790310000	609500000	972890000	200730000	772160000	1055000000	311960000	743050000	1179300000	512780000	666560000	2900900000	1249000000	1651800000	2046800000	1236600000
347	P0A6C1	6	Endodeoxyribonuclease IV;Endonuclease 4;Endonuclease IV	b2159;JW2146;nfo	>sp|P0A6C1|END4_ECOLI Endonuclease 4 OS=Escherichia coli (strain K12) GN=nfo PE=1 SV=1	0	36.8	36.8	36.8	36.8	31.9	36.8	36.8	36.8	36.8	36.8	36.8	36.8	36.8	36.8	4289200000	2168000000	2121200000	168290000	72098000	96194000	127930000	51754000	76176000	161970000	82967000	79000000	194120000	108700000	85427000	111930000	29146000	82785000	68141000	13215000	54926000	171160000	75363000	95792000	389590000	199700000	189890000	317070000	171960000
348	P0A6C5	9	Amino-acid acetyltransferase;N-acetylglutamate synthase	argA;b2818;JW2786	>sp|P0A6C5|ARGA_ECOLI Amino-acid acetyltransferase OS=Escherichia coli (strain K12) GN=argA PE=1 SV=1	1.4964e-55	18.7	25.5	33.4	33.4	18.7	9.9	25.3	23.3	16.7	31.4	35	23.3	16.7	31.4	3816700000	2051400000	1765300000	69593000	19363000	50230000	176020000	102960000	73055000	156750000	96119000	60626000	99197000	47846000	51350000	68203000	10178000	58026000	41979000	6078900	35900000	84397000	28920000	55477000	316710000	122470000	194230000	416350000	303560000
349	P0A6C8	10	Acetylglutamate kinase;N-acetyl-L-glutamate 5-phosphotransferase;NAG kinase	argB;b3959;JW5553	>sp|P0A6C8|ARGB_ECOLI Acetylglutamate kinase OS=Escherichia coli (strain K12) GN=argB PE=1 SV=1	0	58.5	58.5	58.5	58.5	58.5	42.6	58.5	40.3	43	43	40.3	37.6	40.3	40.3	18113000000	9631100000	8482100000	626420000	206130000	420290000	970900000	574820000	396090000	1003900000	784450000	219430000	929870000	501810000	428060000	407160000	50819000	356340000	372400000	44575000	327820000	706220000	278140000	428080000	1524800000	589830000	934950000	1761100000	1288800000
350	P0A6D0	4	Arginine repressor	argR;b3237;JW3206;xerA	>sp|P0A6D0|ARGR_ECOLI Arginine repressor OS=Escherichia coli (strain K12) GN=argR PE=1 SV=1	0	34.6	44.2	50.6	50.6	34.6	44.2	34.6	13.5	13.5	28.2	28.2	16	29.5	44.2	1207300000	541410000	665900000	45560000	18497000	27063000	103540000	79394000	24149000	79819000	36420000	43399000	137830000	61116000	76717000	44302000	13098000	31204000	76816000	12699000	64117000	38272000	16994000	21278000	97063000	48738000	48325000	38543000	22624000
351	P0A6D3	11	3-phosphoshikimate 1-carboxyvinyltransferase;5-enolpyruvylshikimate-3-phosphate synthase	aroA;b0908;JW0891	>sp|P0A6D3|AROA_ECOLI 3-phosphoshikimate 1-carboxyvinyltransferase OS=Escherichia coli (strain K12) GN=aroA PE=1 SV=1	0	39.1	39.1	39.1	39.1	39.1	35.1	39.1	31.6	32.1	35.4	39.1	32.1	42.4	32.1	22859000000	11277000000	11583000000	1539300000	716520000	822750000	1332100000	512220000	819880000	1125200000	510390000	614850000	1292000000	680890000	611140000	970290000	274630000	695660000	1273300000	522680000	750630000	1412800000	700030000	712790000	1621600000	873330000	748290000	1671000000	779780000
352	P0A6D7	10	Shikimate kinase 1;Shikimate kinase I	aroK;b3390;JW5947	>sp|P0A6D7|AROK_ECOLI Shikimate kinase 1 OS=Escherichia coli (strain K12) GN=aroK PE=1 SV=2	1.662e-190	92.5	97.7	97.7	97.7	83.8	83.8	97.7	67.1	67.1	80.3	74	67.1	71.7	67.1	13824000000	6301200000	7523300000	981130000	385070000	596060000	790010000	303050000	486960000	980670000	461900000	518770000	841000000	398460000	442550000	451150000	80655000	370500000	436150000	76160000	359990000	1090300000	430790000	659550000	1325000000	623370000	701600000	1621600000	905360000
353	P0A6E1	2	Shikimate kinase 2;Shikimate kinase II	aroL;b0388;JW0379	>sp|P0A6E1|AROL_ECOLI Shikimate kinase 2 OS=Escherichia coli (strain K12) GN=aroL PE=1 SV=3	7.874e-41	8.6	8.6	8.6	8.6	8.6	8.6	8.6	0	0	0	0	0	0	0	116810000	48632000	68178000	26784000	11487000	15297000	8046800	1271400	6775400	11647000	4449100	7197700	20427000	8980400	11446000	22470000	10610000	11860000	11818000	4649000	7169100	15618000	7185100	8432700	0	0	0	0	0
354	P0A6E4	14	Argininosuccinate synthase;Citrulline--aspartate ligase	argG;b3172;JW3140	>sp|P0A6E4|ASSY_ECOLI Argininosuccinate synthase OS=Escherichia coli (strain K12) GN=argG PE=1 SV=2	0	72.5	72.5	72.5	66	72.5	63.3	72.5	49.9	59.7	49.9	66	49.9	46.8	49.9	150030000000	68085000000	81946000000	6822300000	2007800000	4814400000	10469000000	4749800000	5719500000	9338600000	5174000000	4164600000	7914900000	3405100000	4509800000	6326500000	1014400000	5312200000	4687500000	879710000	3807800000	6044800000	2006100000	4038600000	11943000000	4455000000	7487700000	10778000000	6902700000
355	P0A6E9	1	Putative dethiobiotin synthetase	b1593;JW5264;ynfK	>sp|P0A6E9|BIOD2_ECOLI ATP-dependent dethiobiotin synthetase BioD 2 OS=Escherichia coli (strain K12) GN=bioD2 PE=3 SV=1	1.1159e-06	0	0	0	0	0	0	0	5.6	5.6	0	0	5.6	0	0	11546000	6457100	5088500	0	0	0	0	0	0	0	0	0	0	0	0	0	0	0	0	0	0	0	0	0	1395400	1395400	0	8991600	3903100
356	P0A6F1	15	Carbamoyl-phosphate synthase small chain;Carbamoyl-phosphate synthetase glutamine chain	b0032;carA;JW0030;pyrA	>sp|P0A6F1|CARA_ECOLI Carbamoyl-phosphate synthase small chain OS=Escherichia coli (strain K12) GN=carA PE=1 SV=1	0	56.3	56.3	49.7	56.3	56.3	49.7	56.3	58.4	58.4	60.5	60.5	44.5	44	64.9	92271000000	44317000000	47953000000	4853800000	1554900000	3298900000	6726800000	3636400000	3090400000	4804200000	2886100000	1918100000	3911000000	1927300000	1983600000	3319600000	719170000	2600400000	2415300000	482540000	1932800000	2980000000	843050000	2136900000	9044200000	3354400000	5689800000	8587300000	6012500000
357	P0A6F3	13	ATP:glycerol 3-phosphotransferase;Glycerokinase;Glycerol kinase	b3926;glpK;JW3897	>sp|P0A6F3|GLPK_ECOLI Glycerol kinase OS=Escherichia coli (strain K12) GN=glpK PE=1 SV=2	5.1741e-214	36.3	34.1	26.7	33.1	26.7	43	22.9	33.9	39.8	28.7	20.5	14.5	39	31.1	2356500000	1210000000	1146500000	125220000	52124000	73096000	170440000	42703000	127740000	106120000	34009000	72112000	90768000	39793000	50975000	68751000	18263000	50487000	322590000	244990000	77600000	116800000	44672000	72132000	153840000	63368000	90476000	164420000	60720000
358	P0A6F5	44	60 kDa chaperonin;groEL protein;Protein Cpn60	b4143;groEL;groL;JW4103;mopA	>sp|P0A6F5|CH60_ECOLI 60 kDa chaperonin OS=Escherichia coli (strain K12) GN=groL PE=1 SV=2	0	91.2	90.1	90.1	87.6	90.3	91.1	90	79.2	75.9	78.6	83.2	82.7	73	79	742510000000	338770000000	403740000000	46757000000	19647000000	27111000000	62051000000	25094000000	36957000000	39453000000	14343000000	25110000000	31894000000	9580900000	22313000000	42280000000	13920000000	28360000000	44295000000	23779000000	20516000000	46062000000	19134000000	26928000000	62522000000	30435000000	32087000000	37332000000	15876000000
359	P0A6F9	7	10 kDa chaperonin;groES protein;Protein Cpn10	b4142;groES;groS;JW4102;mopB	>sp|P0A6F9|CH10_ECOLI 10 kDa chaperonin OS=Escherichia coli (strain K12) GN=groS PE=1 SV=1	0	69.1	69.1	69.1	69.1	69.1	69.1	69.1	69.1	76.3	55.7	89.7	76.3	55.7	76.3	101100000000	47855000000	53248000000	2436900000	998440000	1438500000	2110800000	632380000	1478400000	2285500000	756670000	1528900000	2711100000	1143200000	1568000000	1944300000	561610000	1382700000	2268200000	887390000	1380800000	3292300000	1284900000	2007300000	11425000000	5901000000	5524200000	8031000000	3820400000
360	P0A6G3	5	Protein ygaD	b2700;JW2670;ygaD	>sp|P0A6G3|YGAD_ECOLI Protein YgaD OS=Escherichia coli (strain K12) GN=ygaD PE=1 SV=1	1.0336e-129	37	44.2	55.8	44.2	58.2	44.2	44.2	69.7	55.8	69.7	69.7	55.2	69.7	55.8	1481600000	846610000	635020000	42710000	22194000	20516000	30581000	14352000	16228000	56295000	31380000	24915000	41704000	24062000	17643000	34735000	11497000	23239000	24090000	11788000	12301000	29785000	15696000	14089000	131240000	70998000	60241000	191290000	117950000
361	P0A6G7	3	ATP-dependent Clp protease proteolytic subunit;Caseinolytic protease;Endopeptidase Clp;Heat shock protein F21.5;Protease Ti	b0437;clpP;JW0427;lopP	>sp|P0A6G7|CLPP_ECOLI ATP-dependent Clp protease proteolytic subunit OS=Escherichia coli (strain K12) GN=clpP PE=1 SV=1	4.4252e-75	16.4	16.4	16.4	28	31.9	28	16.4	16.4	28	28	16.4	28	28	28	7141000000	3439500000	3701600000	56412000	23440000	32972000	106610000	31285000	75324000	37299000	13464000	23835000	66322000	33097000	33225000	104890000	37167000	67723000	76889000	40586000	36303000	60170000	28292000	31879000	322460000	168070000	154390000	296900000	134500000
362	P0A6H1	18	ATP-dependent Clp protease ATP-binding subunit clpX	b0438;clpX;JW0428;lopC	>sp|P0A6H1|CLPX_ECOLI ATP-dependent Clp protease ATP-binding subunit ClpX OS=Escherichia coli (strain K12) GN=clpX PE=1 SV=2	0	54.5	57.8	57.8	57.8	60.4	54.5	57.8	57.1	49.5	57.1	57.1	49.5	53.1	57.1	38922000000	19723000000	19198000000	1622100000	670180000	951870000	2267500000	1066600000	1201000000	2316700000	1294600000	1022100000	2247800000	1263400000	984480000	1599100000	342080000	1257000000	1041800000	256000000	785780000	1851300000	823230000	1028100000	3228800000	1614900000	1613900000	2783100000	1598000000
363	P0A6H5	21	ATP-dependent hsl protease ATP-binding subunit hslU;Heat shock protein hslU	b3931;hslU;htpI;JW3902	>sp|P0A6H5|HSLU_ECOLI ATP-dependent protease ATPase subunit HslU OS=Escherichia coli (strain K12) GN=hslU PE=1 SV=1	0	58.9	72.2	53.7	59.8	57.6	52.8	57.3	52.6	45.1	48.3	48.3	49.4	52.8	44	31505000000	16089000000	15415000000	1642900000	824090000	818820000	1481200000	639600000	841620000	1464400000	708930000	755430000	1558900000	866170000	692770000	1332400000	428140000	904290000	1351400000	529460000	821960000	1610700000	857010000	753680000	3432700000	1914000000	1518700000	2516000000	1297900000
364	P0A6H8	5	Cardiolipin synthase	b1249;cls;JW1241;nov;yciJ	>sp|P0A6H8|CLS_ECOLI Cardiolipin synthase OS=Escherichia coli (strain K12) GN=cls PE=1 SV=1	4.7826e-243	8.2	8.2	4.9	18.5	15.2	18.5	13.8	5.8	5.8	11.3	10.5	11.3	16	8	1672400000	888330000	784040000	36933000	22087000	14847000	49288000	14601000	34687000	14339000	3149100	11190000	44726000	17806000	26919000	57434000	26749000	30686000	73060000	48250000	24810000	59587000	35670000	23917000	303560000	162560000	141000000	138880000	56734000
365	P0A6I0	6	Cytidine monophosphate kinase;Cytidylate kinase;p25;Protein mssA	b0910;cmk;JW0893;mssA;ycaF;ycaG	>sp|P0A6I0|KCY_ECOLI Cytidylate kinase OS=Escherichia coli (strain K12) GN=cmk PE=1 SV=1	3.3805e-220	42.7	42.7	42.7	42.7	42.7	42.7	42.7	14.1	13.7	14.1	30	14.1	30	30	4167300000	2084600000	2082700000	210830000	94210000	116620000	229110000	107930000	121170000	305960000	156980000	148980000	243000000	134370000	108640000	118180000	25353000	92825000	110310000	45294000	65013000	193310000	97252000	96058000	263150000	128320000	134830000	433970000	233160000
366	P0A6I3	7	Pantothenate kinase;Pantothenic acid kinase;Rts protein	b3974;coaA;JW3942;panK;rts	>sp|P0A6I3|COAA_ECOLI Pantothenate kinase OS=Escherichia coli (strain K12) GN=coaA PE=1 SV=1	6.0168e-53	22.5	23.1	16.8	33.9	11.7	11.7	16.8	14.2	19.9	6.6	22.2	16.5	16.5	8.9	660080000	534380000	125700000	33422000	28234000	5188000	18172000	10779000	7392400	19099000	12850000	6248500	37140000	26831000	10309000	3704800	2249400	1455400	11568000	8068400	3499200	32538000	26003000	6534900	84517000	73764000	10753000	66773000	55117000
367	P0A6I6	3	Dephospho-CoA pyrophosphorylase;Pantetheine-phosphate adenylyltransferase;Phosphopantetheine adenylyltransferase	b3634;coaD;JW3609;kdtB;yicA	>sp|P0A6I6|COAD_ECOLI Phosphopantetheine adenylyltransferase OS=Escherichia coli (strain K12) GN=coaD PE=1 SV=1	1.3944e-22	22	22	46.5	46.5	46.5	46.5	46.5	22	22	22	46.5	22	22	22	2042600000	1037600000	1005000000	58874000	28012000	30862000	29285000	9378000	19907000	63099000	25243000	37856000	116730000	55818000	60914000	41635000	9386600	32248000	70726000	28282000	42443000	94105000	45820000	48286000	208410000	110700000	97714000	161830000	79878000
368	P0A6I9	2	Dephospho-CoA kinase;Dephosphocoenzyme A kinase	b0103;coaE;JW0100;yacE	>sp|P0A6I9|COAE_ECOLI Dephospho-CoA kinase OS=Escherichia coli (strain K12) GN=coaE PE=1 SV=1	4.2411e-76	15	15	15	15	15	7.3	15	7.8	7.8	7.8	7.8	7.8	7.8	7.8	364720000	189570000	175150000	11881000	5866400	6014300	13654000	5434700	8219000	21982000	8580500	13401000	31168000	15207000	15961000	19043000	7187600	11856000	1702700	921850	780860	23399000	10515000	12884000	39828000	22293000	17535000	11212000	6083100
369	P0A6J1	2	Adenosine-5-phosphosulfate kinase;Adenylyl-sulfate kinase;APS kinase;ATP adenosine-5-phosphosulfate 3-phosphotransferase	b2750;cysC;JW2720	>sp|P0A6J1|CYSC_ECOLI Adenylyl-sulfate kinase OS=Escherichia coli (strain K12) GN=cysC PE=1 SV=2	8.9184e-44	20.9	20.9	20.9	20.9	20.9	6.5	20.9	20.9	20.9	20.9	20.9	20.9	20.9	20.9	2302800000	1206500000	1096400000	76999000	29577000	47422000	129720000	72093000	57624000	155250000	100130000	55124000	147530000	95273000	52259000	98169000	35866000	62303000	30775000	5597000	25178000	183160000	74875000	108290000	151070000	67556000	83515000	263380000	160790000
370	P0A6J5	9	D-amino acid dehydrogenase small subunit	b1189;dadA;dadR;JW1178	>sp|P0A6J5|DADA_ECOLI D-amino acid dehydrogenase small subunit OS=Escherichia coli (strain K12) GN=dadA PE=2 SV=1	7.3281e-227	24.1	14.8	14.8	18.3	19.9	18.3	14.8	22.9	19	28.7	24.5	23.8	18.1	28.7	3900500000	2563800000	1336700000	168200000	117390000	50811000	59915000	10000000	49915000	68914000	15937000	52976000	89153000	36905000	52248000	155790000	93060000	62732000	154440000	110900000	43542000	161330000	98782000	62548000	610820000	446370000	164440000	84707000	23285000
371	P0A6J8	11	D-Ala-D-Ala ligase A;D-alanine--D-alanine ligase A;D-alanylalanine synthetase A	b0381;ddlA;JW0372	>sp|P0A6J8|DDLA_ECOLI D-alanine--D-alanine ligase A OS=Escherichia coli (strain K12) GN=ddlA PE=3 SV=1	3.3597e-281	44.2	44.2	42	44.2	44.2	42	42	23.9	23.9	23.9	26.6	23.9	23.9	13.7	7259300000	3753500000	3505700000	720830000	406320000	314500000	441060000	138430000	302630000	343750000	147140000	196610000	481420000	251590000	229830000	527410000	227430000	299990000	483890000	265610000	218280000	431660000	215070000	216590000	518480000	288540000	229940000	345140000	137410000
372	P0A6K1	2	Diaminopimelate epimerase	b3809;dapF;JW5592	>sp|P0A6K1|DAPF_ECOLI Diaminopimelate epimerase OS=Escherichia coli (strain K12) GN=dapF PE=3 SV=1	7.7233e-31	8	8	8	8	8	8	8	8	23.4	23.4	23.4	23.4	15.3	23.4	83314000	46803000	36511000	0	0	0	0	0	0	0	0	0	0	0	0	0	0	0	0	0	0	0	0	0	0	0	0	4883800	2985000
373	P0A6K3	4	Peptide deformylase;Polypeptide deformylase	b3287;def;fms;JW3248	>sp|P0A6K3|DEF_ECOLI Peptide deformylase OS=Escherichia coli (strain K12) GN=def PE=1 SV=2	8.9835e-168	14.8	14.8	29.6	29.6	29.6	14.8	29.6	49.1	14.8	49.1	29.6	29.6	49.1	29.6	3485400000	1810400000	1675000000	102880000	40246000	62630000	103190000	45023000	58168000	143980000	75063000	68918000	120780000	66004000	54781000	67354000	13045000	54309000	72516000	20458000	52058000	137620000	59039000	78580000	374240000	186470000	187760000	211930000	113690000
374	P0A6K6	14	Phosphodeoxyribomutase;Phosphopentomutase	b4383;deoB;drm;JW4346;thyR	>sp|P0A6K6|DEOB_ECOLI Phosphopentomutase OS=Escherichia coli (strain K12) GN=deoB PE=1 SV=1	0	55.3	49.4	64.6	64.6	55.3	55.3	55.3	52.3	48.4	61.7	65.4	50.1	52.3	52.3	52665000000	23917000000	28747000000	3601600000	1745800000	1855800000	2005000000	504970000	1500000000	2459500000	751530000	1707900000	1872600000	736720000	1135900000	2598300000	934030000	1664200000	3298500000	1845200000	1453300000	2274700000	983770000	1290900000	5580600000	2767800000	2812800000	2316400000	844030000
375	P0A6L0	12	Deoxyribose-phosphate aldolase;Phosphodeoxyriboaldolase	b4381;deoC;dra;JW4344;thyR	>sp|P0A6L0|DEOC_ECOLI Deoxyribose-phosphate aldolase OS=Escherichia coli (strain K12) GN=deoC PE=1 SV=1	0	50.6	47.5	50.6	47.9	50.6	50.6	50.6	38.6	35.9	35.9	38.6	38.6	30.1	38.6	13328000000	6427300000	6901000000	1017600000	494210000	523350000	624980000	161340000	463630000	740070000	157810000	582260000	867620000	364890000	502730000	569880000	228240000	341650000	905950000	520970000	384990000	843010000	394420000	448580000	1019300000	527750000	491520000	663030000	237030000
376	P0A6L2	8	Dihydrodipicolinate synthase	b2478;dapA;JW2463	>sp|P0A6L2|DAPA_ECOLI Dihydrodipicolinate synthase OS=Escherichia coli (strain K12) GN=dapA PE=1 SV=1	0	48.3	46.2	46.2	48.3	46.2	48.3	46.2	43.2	43.2	43.2	43.2	43.2	43.2	43.2	42248000000	20960000000	21288000000	1960000000	865080000	1094900000	1179500000	421460000	758060000	1481300000	624140000	857130000	1384300000	629380000	754920000	957090000	322720000	634370000	843300000	382290000	461010000	1907500000	848550000	1058900000	4437400000	2399000000	2038500000	2915000000	1351200000
377	P0A6L4	7	N-acetylneuraminate lyase;N-acetylneuraminate pyruvate-lyase;N-acetylneuraminic acid aldolase;NALase;Sialate lyase;Sialic acid aldolase;Sialic acid lyase	b3225;JW3194;nanA;npl	>sp|P0A6L4|NANA_ECOLI N-acetylneuraminate lyase OS=Escherichia coli (strain K12) GN=nanA PE=1 SV=2	3.1517e-67	19.5	16.8	16.8	19.5	5.1	11.8	14.1	9.4	20.9	17.2	21.2	17.2	20.9	9.4	331770000	168540000	163230000	16886000	7450000	9435700	17273000	8226500	9046800	20375000	10876000	9499400	17886000	10364000	7521300	5653700	1501500	4152300	8903500	5165800	3737600	10785000	4997200	5788100	31864000	14353000	17512000	35663000	20751000
378	P0A6L7	12	Altronate oxidoreductase;Tagaturonate dehydrogenase;Tagaturonate reductase	b1521;JW1514;uxaB	>sp|P0A6L7|UXAB_ECOLI Altronate oxidoreductase OS=Escherichia coli (strain K12) GN=uxaB PE=1 SV=1	0	39.5	31.3	21.5	24.2	42.2	36.6	31.3	25.3	20.9	25.3	21.9	25.3	25.3	27.3	9399000000	2980700000	6418200000	834740000	283810000	550920000	472230000	12840000	459390000	209310000	15113000	194200000	630230000	36253000	593980000	820420000	202930000	617490000	1484000000	1037300000	446780000	562320000	160850000	401470000	612060000	84288000	527780000	293150000	17696000
379	P0A6L9	3	Co-chaperone protein hscB;Hsc20	b2527;hscB;JW2511;yfhE	>sp|P0A6L9|HSCB_ECOLI Co-chaperone protein HscB OS=Escherichia coli (strain K12) GN=hscB PE=1 SV=1	2.9919e-87	12.3	28.1	28.1	28.1	28.1	12.3	12.3	21.6	21.6	21.6	21.6	5.8	21.6	21.6	1600800000	804310000	796520000	47210000	22189000	25021000	57355000	22569000	34786000	46056000	22045000	24011000	44329000	23201000	21128000	36681000	7525300	29156000	32696000	10174000	22523000	36068000	22441000	13627000	252890000	135520000	117360000	99652000	49937000
380	P0A6M4	2	D-tyrosyl-tRNA(Tyr) deacylase	b3887;dtd;JW3858;yihZ	>sp|P0A6M4|DTD_ECOLI D-tyrosyl-tRNA(Tyr) deacylase OS=Escherichia coli (strain K12) GN=dtd PE=1 SV=1	4.356e-25	37.2	13.8	13.8	37.2	13.8	13.8	37.2	23.4	23.4	23.4	23.4	23.4	0	23.4	250070000	125840000	124220000	16755000	7963800	8791100	4585700	1219800	3365900	6478200	2824200	3653900	10947000	7081600	3865200	4636200	1663300	2973000	3865000	1717300	2147700	7514800	5388600	2126100	12306000	6624500	5682000	33193000	14678000
381	P0A6N4	10	Elongation factor P	b4147;efp;JW4107	>sp|P0A6N4|EFP_ECOLI Elongation factor P OS=Escherichia coli (strain K12) GN=efp PE=1 SV=2	0	54.3	50.5	54.3	46.3	46.3	41.5	50.5	39.9	41.5	41.5	46.3	39.9	39.9	39.9	57224000000	28738000000	28485000000	2240000000	1019100000	1221000000	2944800000	1409400000	1535300000	3144900000	1758300000	1386600000	3602200000	1938700000	1663400000	1745600000	315960000	1429700000	1645200000	284570000	1360700000	3313800000	1594500000	1719300000	4830800000	2374300000	2456500000	5100000000	3044300000
382	P0A6N8	12	Elongation factor P-like protein	b2171;JW5362;yeiP	>sp|P0A6N8|EFPL_ECOLI Elongation factor P-like protein OS=Escherichia coli (strain K12) GN=yeiP PE=1 SV=1	3.8512e-195	63.2	59.5	63.7	63.2	59.5	35.8	58.4	30	48.9	48.9	54.7	34.2	48.9	45.8	10900000000	5269900000	5630300000	490220000	205880000	284340000	572100000	271480000	300620000	730410000	404820000	325590000	795630000	419910000	375720000	341880000	53146000	288740000	244990000	44946000	200050000	577760000	258880000	318870000	907030000	402020000	505010000	963690000	577180000
383	P0A6P1	30	Elongation factor Ts	b0170;JW0165;tsf	>sp|P0A6P1|EFTS_ECOLI Elongation factor Ts OS=Escherichia coli (strain K12) GN=tsf PE=1 SV=2	0	95.8	91.5	91.5	95.8	95.8	95.8	95.8	84.1	90.5	91.2	88.7	91.2	81.6	91.2	275790000000	128780000000	147020000000	22303000000	10216000000	12087000000	14264000000	5546800000	8717300000	18130000000	8442200000	9687500000	15295000000	7135200000	8160200000	11158000000	3346200000	7812200000	11213000000	5153000000	6060500000	19741000000	9038500000	10703000000	22700000000	10768000000	11932000000	17310000000	8381500000
384	P0A6P5	11	Double era-like domain protein;GTP-binding protein engA	b2511;der;engA;JW5403;yfgK	>sp|P0A6P5|DER_ECOLI GTPase Der OS=Escherichia coli (strain K12) GN=der PE=1 SV=1	3.789e-289	28.4	28.4	28.4	28.4	26.9	28.4	28.4	10.4	10.4	10.4	15.7	10.4	10.4	10.4	7214300000	4180000000	3034300000	598200000	325770000	272420000	495310000	200090000	295220000	332550000	154290000	178260000	476960000	261450000	215510000	490290000	198440000	291860000	345590000	150450000	195140000	528610000	301610000	227000000	521140000	356670000	164470000	489190000	289580000
385	P0A6P7	9	Probable GTP-binding protein engB	b3865;engB;JW5930;yihA	>sp|P0A6P7|ENGB_ECOLI Probable GTP-binding protein EngB OS=Escherichia coli (strain K12) GN=engB PE=1 SV=1	0	57.6	54.3	54.3	57.6	54.3	54.3	57.6	45.7	53.8	45.7	62.9	54.3	45.7	54.3	16728000000	8705400000	8022800000	810750000	382990000	427760000	580120000	267320000	312800000	774730000	381870000	392860000	998610000	483040000	515570000	585780000	210650000	375120000	603240000	238340000	364900000	935220000	446140000	489080000	1977800000	1035900000	941870000	1394400000	800320000
386	P0A6Q6	6	(3R)-hydroxymyristoyl-[acyl-carrier-protein] dehydratase;17 kDa actomyosin component	b0180;fabZ;JW0175;sefA;yaeA	>sp|P0A6Q6|FABZ_ECOLI 3-hydroxyacyl-[acyl-carrier-protein] dehydratase FabZ OS=Escherichia coli (strain K12) GN=fabZ PE=1 SV=1	0	45	55	55	45	45	45	45	49	49	49	49	49	49	49	16573000000	9452000000	7121300000	988280000	563130000	425150000	644860000	279270000	365590000	607070000	299480000	307590000	1062200000	592600000	469590000	740240000	306110000	434130000	761210000	439000000	322210000	870060000	468090000	401980000	1765600000	1082600000	683000000	1520500000	827110000
387	P0A6R0	4	3-oxoacyl-[acyl-carrier-protein] synthase 3;3-oxoacyl-[acyl-carrier-protein] synthase III;Beta-ketoacyl-ACP synthase III;EcFabH	b1091;fabH;JW1077	>sp|P0A6R0|FABH_ECOLI 3-oxoacyl-[acyl-carrier-protein] synthase 3 OS=Escherichia coli (strain K12) GN=fabH PE=1 SV=1	1.7746e-61	31.2	19.6	18	19.6	31.2	31.2	19.6	41	27.8	31.2	41	41	31.2	27.8	14780000000	7316500000	7463100000	711280000	341300000	369980000	524720000	195800000	328920000	474790000	204330000	270460000	431100000	196290000	234820000	255290000	89868000	165420000	467930000	218980000	248950000	587740000	267370000	320370000	2066400000	1060300000	1006000000	592330000	269310000
388	P0A6R3	2	DNA-binding protein fis;Factor-for-inversion stimulation protein;Hin recombinational enhancer-binding protein	b3261;fis;JW3229	>sp|P0A6R3|FIS_ECOLI DNA-binding protein fis OS=Escherichia coli (strain K12) GN=fis PE=1 SV=1	3.0094e-77	0	32.7	32.7	32.7	0	7.1	32.7	25.5	25.5	25.5	25.5	0	25.5	25.5	200380000	119190000	81188000	0	0	0	15254000	9632400	5621800	29509000	19487000	10022000	15368000	10246000	5121600	0	0	0	273020	0	273020	3971700	1630200	2341600	17837000	7469000	10367000	56832000	33060000
389	P0A6S5	1	Cell division protein ftsB	b2748;ftsB;JW2718;ygbQ	>sp|P0A6S5|FTSB_ECOLI Cell division protein FtsB OS=Escherichia coli (strain K12) GN=ftsB PE=1 SV=1	4.2255e-09	0	0	0	0	0	0	0	21.4	21.4	21.4	21.4	21.4	0	21.4	25322000	17324000	7997400	0	0	0	0	0	0	0	0	0	0	0	0	0	0	0	0	0	0	0	0	0	5708200	5427000	281260	1436100	784400
390	P0A6S7	6	Glycerol-3-phosphate dehydrogenase [NAD(P)+];NAD(P)H-dependent glycerol-3-phosphate dehydrogenase	b3608;gpsA;JW3583	>sp|P0A6S7|GPDA_ECOLI Glycerol-3-phosphate dehydrogenase [NAD(P)+] OS=Escherichia coli (strain K12) GN=gpsA PE=3 SV=1	6.7062e-252	36	36	28	36	36	26	36	17.4	9.4	17.4	17.4	17.4	17.4	17.4	3544100000	1812300000	1731700000	269590000	140440000	129150000	327060000	120190000	206880000	327990000	158660000	169320000	123870000	54560000	69314000	156300000	49608000	106690000	84213000	53221000	30992000	227260000	112930000	114330000	294870000	162670000	132210000	284270000	132970000
391	P0A6T1	28	Glucose-6-phosphate isomerase;Phosphoglucose isomerase;Phosphohexose isomerase	b4025;JW3985;pgi	>sp|P0A6T1|G6PI_ECOLI Glucose-6-phosphate isomerase OS=Escherichia coli (strain K12) GN=pgi PE=1 SV=1	0	70.9	70.5	70.9	70.9	70.9	70.9	70.9	53.4	62.7	58.7	69.2	58.7	55.9	63	187850000000	98989000000	88860000000	11413000000	5666900000	5745700000	3359300000	1549100000	1810200000	8355700000	3963300000	4392500000	19748000000	8852600000	10895000000	9975000000	3779500000	6195500000	10482000000	5459900000	5021900000	11111000000	5522200000	5588800000	16267000000	9469500000	6797000000	11787000000	6254700000
392	P0A6T3	4	Galactokinase;Galactose kinase	b0757;galA;galK;JW0740	>sp|P0A6T3|GAL1_ECOLI Galactokinase OS=Escherichia coli (strain K12) GN=galK PE=1 SV=2	1.534e-142	15.2	12	8.6	12	8.6	8.6	12	15.2	15.2	11.5	15.2	5.5	13.4	15.2	1364500000	725380000	639110000	57021000	26260000	30761000	77958000	37036000	40922000	48938000	22167000	26771000	85003000	49840000	35162000	24616000	8270400	16346000	18053000	8317500	9735700	42794000	25214000	17581000	197430000	96735000	100700000	137420000	71331000
393	P0A6T5	11	GTP cyclohydrolase 1;GTP cyclohydrolase I	b2153;folE;JW2140	>sp|P0A6T5|GCH1_ECOLI GTP cyclohydrolase 1 OS=Escherichia coli (strain K12) GN=folE PE=1 SV=2	0	76.1	76.1	76.1	76.1	76.1	76.1	76.1	59	68.5	59	68.5	59	59	68.5	58386000000	26668000000	31717000000	4435200000	2070500000	2364800000	3748900000	907440000	2841500000	2393400000	790440000	1602900000	3530800000	1302700000	2228100000	2963500000	934210000	2029300000	3747100000	1949800000	1797300000	4254600000	1993200000	2261400000	6483400000	3368000000	3115400000	3215000000	1300300000
394	P0A6T9	4	Glycine cleavage system H protein	b2904;gcvH;JW2872	>sp|P0A6T9|GCSH_ECOLI Glycine cleavage system H protein OS=Escherichia coli (strain K12) GN=gcvH PE=1 SV=2	1.1238e-11	11.6	12.4	12.4	12.4	12.4	12.4	12.4	7	7	12.4	12.4	12.4	7	48.1	659940000	264800000	395140000	27434000	2241600	25193000	52405000	1108200	51297000	44634000	14979000	29655000	14672000	7460000	7212300	32374000	4143100	28231000	20918000	9397800	11521000	72588000	31508000	41080000	91729000	51725000	40004000	32218000	8869200
395	P0A6U3	11	Glucose-inhibited division protein A;tRNA uridine 5-carboxymethylaminomethyl modification enzyme mnmG	b3741;gidA;JW3719;mnmG;trmF	>sp|P0A6U3|MNMG_ECOLI tRNA uridine 5-carboxymethylaminomethyl modification enzyme MnmG OS=Escherichia coli (strain K12) GN=mnmG PE=1 SV=1	6.615e-144	22.1	24.6	20.2	12.4	20	22.6	18.1	18	22.4	24.2	26.4	21.1	18.3	26.4	2805000000	1530700000	1274300000	134950000	76522000	58428000	267020000	146160000	120870000	126070000	73006000	53062000	29556000	16627000	12929000	90496000	30877000	59619000	106170000	42366000	63808000	132930000	71749000	61180000	296850000	150860000	145980000	279390000	171530000
396	P0A6U5	4	16S rRNA 7-methylguanosine methyltransferase;Glucose-inhibited division protein B;Ribosomal RNA small subunit methyltransferase G	b3740;gidB;JW3718;rsmG	>sp|P0A6U5|RSMG_ECOLI Ribosomal RNA small subunit methyltransferase G OS=Escherichia coli (strain K12) GN=rsmG PE=1 SV=1	1.4711e-26	29.5	29.5	29.5	29.5	23.7	29.5	29.5	18.8	18.8	18.8	29.5	29.5	18.8	29.5	705920000	406410000	299510000	34283000	18360000	15923000	21141000	10623000	10518000	31715000	19081000	12634000	30430000	18336000	12094000	12457000	4054700	8401900	22123000	10325000	11797000	32542000	18414000	14129000	67532000	37806000	29726000	59338000	34846000
397	P0A6U8	6	Glycogen synthase;Starch [bacterial glycogen] synthase	b3429;glgA;JW3392	>sp|P0A6U8|GLGA_ECOLI Glycogen synthase OS=Escherichia coli (strain K12) GN=glgA PE=1 SV=1	2.9258e-79	14.9	11.7	11.7	11.7	14.9	11.7	10.3	7.8	4.6	7.8	12.8	7.8	4.6	7.8	1908900000	1243300000	665630000	196170000	141840000	54329000	98833000	41029000	57804000	46114000	21903000	24210000	121940000	77452000	44487000	146810000	80356000	66457000	123430000	81920000	41511000	154860000	116120000	38741000	108510000	64948000	43565000	98136000	52405000
398	P0A6V1	9	ADP-glucose pyrophosphorylase;ADP-glucose synthase;Glucose-1-phosphate adenylyltransferase	b3430;glgC;JW3393	>sp|P0A6V1|GLGC_ECOLI Glucose-1-phosphate adenylyltransferase OS=Escherichia coli (strain K12) GN=glgC PE=1 SV=2	2.1929e-216	30.2	30.2	30.2	30.2	30.2	30.2	30.2	35.5	26.7	26.7	30.2	26.7	26.7	26.7	12600000000	6734400000	5865900000	671640000	374000000	297640000	571230000	205230000	365990000	326780000	154690000	172090000	625250000	329210000	296040000	668410000	253170000	415250000	801690000	474620000	327080000	662040000	363720000	298330000	1032300000	609990000	422320000	785870000	377400000
399	P0A6V5	1	Thiosulfate sulfurtransferase glpE	b3425;glpE;JW3388	>sp|P0A6V5|GLPE_ECOLI Thiosulfate sulfurtransferase GlpE OS=Escherichia coli (strain K12) GN=glpE PE=1 SV=1	4.8204e-29	0	13.9	13.9	13.9	0	0	13.9	13.9	13.9	13.9	13.9	13.9	13.9	13.9	220920000	121120000	99800000	0	0	0	2707100	950760	1756400	8100500	4794400	3306100	2243400	1091200	1152200	0	0	0	0	0	0	1794100	950630	843440	24177000	11456000	12721000	40121000	25784000
400	P0A6V8	11	Glucokinase;Glucose kinase	b2388;glk;JW2385	>sp|P0A6V8|GLK_ECOLI Glucokinase OS=Escherichia coli (strain K12) GN=glk PE=1 SV=1	0	43.6	43.6	33.3	33.3	36.8	34.9	43.6	43.6	44.2	54.5	51.1	36.8	51.1	33.3	6707900000	4087700000	2620200000	368100000	219240000	148860000	234240000	97876000	136370000	175860000	102420000	73436000	300750000	176390000	124360000	137250000	53587000	83667000	227730000	158000000	69733000	330380000	197270000	133120000	597050000	357240000	239810000	389700000	268580000
401	P0A6W0	2	Glutaminase 2	b1524;glsA2;JW1517;yneH	>sp|P0A6W0|GLSA2_ECOLI Glutaminase 2 OS=Escherichia coli (strain K12) GN=glsA2 PE=1 SV=1	6.5548e-20	0	0	0	0	0	0	0	0	5.8	5.8	13.3	13.3	5.8	5.8	55051000	39093000	15958000	0	0	0	0	0	0	0	0	0	0	0	0	0	0	0	0	0	0	0	0	0	0	0	0	5027300	3421800
402	P0A6W3	2	Phospho-N-acetylmuramoyl-pentapeptide-transferase;UDP-MurNAc-pentapeptide phosphotransferase	b0087;JW0085;mraY;murX	>sp|P0A6W3|MRAY_ECOLI Phospho-N-acetylmuramoyl-pentapeptide-transferase OS=Escherichia coli (strain K12) GN=mraY PE=1 SV=1	3.7884e-54	8.6	8.6	8.6	8.6	8.6	8.6	8.6	8.6	5	8.6	5	5	8.6	8.6	641800000	307430000	334360000	32203000	15320000	16883000	26932000	8229300	18702000	12937000	4775200	8162000	22629000	10215000	12414000	18428000	7058700	11369000	22165000	12334000	9830600	20077000	9056000	11021000	112180000	56312000	55872000	55883000	23355000
403	P0A6W5	9	Transcript cleavage factor greA;Transcription elongation factor greA	b3181;greA;JW3148	>sp|P0A6W5|GREA_ECOLI Transcription elongation factor GreA OS=Escherichia coli (strain K12) GN=greA PE=1 SV=1	0	70.9	70.9	70.9	70.9	70.9	70.9	70.9	70.9	70.9	54.4	70.9	60.1	70.9	60.1	23874000000	11462000000	12412000000	1012200000	447490000	564740000	820870000	315130000	505740000	895590000	425770000	469820000	980140000	471650000	508490000	665090000	134050000	531040000	513140000	151700000	361440000	861060000	386240000	474830000	2369200000	1217100000	1152100000	2366500000	1154400000
404	P0A6W9	14	Gamma-ECS;Gamma-glutamylcysteine synthetase;Glutamate--cysteine ligase	b2688;gshA;gsh-I;JW2663	>sp|P0A6W9|GSH1_ECOLI Glutamate--cysteine ligase OS=Escherichia coli (strain K12) GN=gshA PE=1 SV=1	1.993e-245	34.7	7.7	38.6	42.7	42.7	35.9	38.8	28.6	25.9	28.6	28.6	35.1	28.6	28.6	8132700000	5493700000	2639000000	340620000	231010000	109620000	6234600	3035300	3199300	296280000	193630000	102650000	964490000	560520000	403970000	333130000	179670000	153460000	337160000	216900000	120260000	435990000	313010000	122980000	747220000	539170000	208050000	580850000	342260000
405	P0A6X1	6	Glutamyl-tRNA reductase	b1210;hemA;JW1201	>sp|P0A6X1|HEM1_ECOLI Glutamyl-tRNA reductase OS=Escherichia coli (strain K12) GN=hemA PE=1 SV=1	1.6227e-10	11.2	11.2	11.2	11.2	2.6	13.6	8.6	10.5	4.8	8.1	10	8.1	8.1	10.5	230830000	125480000	105350000	21762000	11198000	10564000	11672000	2756800	8915400	15320000	5305300	10015000	11271000	5640400	5630300	923300	329540	593760	9136200	4408100	4728100	13723000	7863700	5858900	13652000	9468800	4183400	2621600	1732200
406	P0A6X3	5	HF-1;Host factor-I protein;Protein hfq	b4172;hfq;JW4130	>sp|P0A6X3|HFQ_ECOLI Protein hfq OS=Escherichia coli (strain K12) GN=hfq PE=1 SV=2	0	53.9	52	97.1	99	99	53.9	99	24.5	69.6	24.5	52	24.5	24.5	24.5	18644000000	9993300000	8650400000	677250000	331990000	345260000	403440000	148190000	255250000	368980000	179850000	189130000	423410000	237540000	185860000	452270000	156920000	295360000	465570000	193290000	272280000	568970000	289290000	279680000	1271700000	712650000	559030000	2246400000	1179800000
407	P0A6X7	4	Integration host factor subunit alpha	b1712;hid;himA;ihfA;JW1702	>sp|P0A6X7|IHFA_ECOLI Integration host factor subunit alpha OS=Escherichia coli (strain K12) GN=ihfA PE=1 SV=1	7.2619e-188	42.4	42.4	42.4	63.6	63.6	63.6	43.4	22.2	22.2	22.2	22.2	43.4	22.2	22.2	17426000000	7960900000	9464800000	264260000	91084000	173170000	280530000	65129000	215400000	308200000	134990000	173220000	444750000	152930000	291820000	367060000	90077000	276980000	358360000	93832000	264520000	640230000	247490000	392740000	2759100000	1525700000	1233400000	1148600000	433410000
408	P0A6Y1	5	Integration host factor subunit beta	b0912;himD;hip;ihfB;JW0895	>sp|P0A6Y1|IHFB_ECOLI Integration host factor subunit beta OS=Escherichia coli (strain K12) GN=ihfB PE=1 SV=1	3.9074e-128	86.2	38.3	45.7	86.2	86.2	86.2	86.2	18.1	28.7	28.7	38.3	28.7	28.7	28.7	15775000000	7540300000	8235000000	812980000	432370000	380610000	730190000	241490000	488710000	882940000	366560000	516380000	990020000	468990000	521030000	656870000	237170000	419700000	588810000	244960000	343850000	948230000	479570000	468660000	1990900000	1118900000	872040000	1969500000	815190000
409	P0A6Y5	5	33 kDa chaperonin;Heat shock protein 33	b3401;hslO;JW5692;yrfI	>sp|P0A6Y5|HSLO_ECOLI 33 kDa chaperonin OS=Escherichia coli (strain K12) GN=hslO PE=1 SV=1	2.9892e-161	37	32.5	21.6	37	37	37	37	20.2	17.1	20.2	20.2	6.2	17.1	17.1	1459800000	730120000	729630000	90573000	37022000	53551000	119570000	51429000	68137000	58194000	27910000	30285000	122730000	60650000	62075000	38135000	12476000	25659000	98152000	41110000	57042000	86983000	36527000	50456000	177280000	83343000	93939000	101790000	57737000
410	P0A6Z1	12	Chaperone protein hscA;Hsc66	b2526;hsc;hscA;JW2510	>sp|P0A6Z1|HSCA_ECOLI Chaperone protein HscA OS=Escherichia coli (strain K12) GN=hscA PE=1 SV=1	6.2762e-184	19.6	20.9	20.9	14.1	19.6	20.9	26.8	8.4	6	9.7	21.9	6	4.2	15.7	1589200000	747650000	841520000	139900000	46763000	93135000	276310000	148030000	128280000	176650000	100240000	76408000	41194000	20332000	20862000	108020000	17302000	90719000	91206000	18941000	72265000	184580000	69733000	114850000	26602000	11375000	15227000	117860000	72864000
411	P0A6Z3	31	Chaperone protein htpG;Heat shock protein C62.5;Heat shock protein htpG;High temperature protein G	b0473;htpG;JW0462	>sp|P0A6Z3|HTPG_ECOLI Chaperone protein HtpG OS=Escherichia coli (strain K12) GN=htpG PE=1 SV=1	0	73.9	73.9	70.5	64.9	70.5	70.5	70.5	61.7	63.6	64.7	63.5	62	52.7	62	105790000000	49054000000	56736000000	8019600000	3529200000	4490400000	12809000000	5232700000	7576100000	7094000000	2676100000	4417800000	904750000	289660000	615100000	5623000000	1901800000	3721200000	7116600000	3416800000	3699800000	8144800000	3461500000	4683300000	7617600000	3829100000	3788500000	5521500000	2549300000
412	P0A705;P0A705-2;P0A705-3	37;28;28	Translation initiation factor IF-2	b3168;infB;JW3137;ssyG	>sp|P0A705|IF2_ECOLI Translation initiation factor IF-2 OS=Escherichia coli (strain K12) GN=infB PE=1 SV=1;>sp|P0A705-2|IF2_ECOLI Isoform Beta of Translation initiation factor IF-2 OS=Escherichia coli (strain K12) GN=infB;>sp|P0A705-3|IF2_ECOLI Isoform Bet	0	63.4	65.1	58.1	63.4	63.4	63.4	63.4	51.2	48.7	51.3	56.2	48.5	48.1	49.9	101990000000	50903000000	51090000000	8708600000	4342700000	4365900000	10159000000	4721300000	5437500000	5015900000	2619200000	2396700000	6660800000	3699300000	2961500000	5484900000	1584400000	3900500000	5291800000	1741900000	3549900000	7713500000	3871400000	3842100000	6576200000	3179900000	3396300000	7361400000	4170600000
413	P0A707	7	Translation initiation factor IF-3;Translation initiation factor IF-3, N-terminally processed;Translation initiation factor IF-3S	b1718;fit;infC;JW5829	>sp|P0A707|IF3_ECOLI Translation initiation factor IF-3 OS=Escherichia coli (strain K12) GN=infC PE=1 SV=1	0	80.6	58.3	80.6	58.3	65.6	80.6	80.6	67.2	67.2	67.2	80.6	67.2	58.9	67.2	32527000000	17886000000	14641000000	1774500000	969220000	805240000	1285400000	511510000	773890000	1043300000	485840000	557470000	2334900000	1245700000	1089200000	1294900000	435670000	859260000	1405000000	654580000	750370000	1962700000	1093900000	868820000	1048900000	576830000	472090000	2402800000	1286400000
414	P0A710	1	Probable intracellular septation protein	b1254;ispZ;JW1246;yciB	>sp|P0A710|YCIB_ECOLI Probable intracellular septation protein A OS=Escherichia coli (strain K12) GN=yciB PE=1 SV=1	0.00072748	0	0	0	0	0	0	0	6.1	0	6.1	6.1	6.1	6.1	6.1	45338000	20786000	24553000	0	0	0	0	0	0	0	0	0	0	0	0	0	0	0	0	0	0	0	0	0	5453900	2461400	2992500	0	0
415	P0A715	11	2-dehydro-3-deoxyphosphooctonate aldolase;3-deoxy-D-manno-octulosonic acid 8-phosphate synthase;KDO-8-phosphate synthase;Phospho-2-dehydro-3-deoxyoctonate aldolase	b1215;JW1206;kdsA	>sp|P0A715|KDSA_ECOLI 2-dehydro-3-deoxyphosphooctonate aldolase OS=Escherichia coli (strain K12) GN=kdsA PE=1 SV=1	0	50.4	56.3	56.3	65.5	56.3	50.4	50.4	50.4	41.2	50.4	50.4	50.4	50.4	41.2	65449000000	32220000000	33229000000	4558000000	2196400000	2361600000	4066700000	1459900000	2606700000	4046400000	1742100000	2304300000	3567100000	1649900000	1917100000	2811300000	968020000	1843300000	2278300000	1154000000	1124300000	4767800000	2287100000	2480600000	8601500000	4767600000	3833900000	2442600000	1115200000
416	P0A717	4	Phosphoribosyl pyrophosphate synthase;Ribose-phosphate pyrophosphokinase	b1207;JW1198;prs;prsA	>sp|P0A717|KPRS_ECOLI Ribose-phosphate pyrophosphokinase OS=Escherichia coli (strain K12) GN=prs PE=1 SV=2	8.0067e-110	27	38.7	38.7	38.7	38.7	38.7	38.7	16.5	16.5	28.3	28.3	16.5	16.5	16.5	17448000000	8535600000	8912300000	1297200000	697320000	599850000	910600000	340320000	570280000	728300000	324640000	403660000	954500000	431130000	523370000	445560000	149630000	295920000	510350000	247780000	262570000	1224300000	567930000	656410000	1542300000	775290000	767020000	1073700000	515140000
417	P0A720	6	dTMP kinase;Thymidine monophosphate kinase;Thymidylate kinase	b1098;JW1084;tmk;ycfG	>sp|P0A720|KTHY_ECOLI Thymidylate kinase OS=Escherichia coli (strain K12) GN=tmk PE=1 SV=1	1.0175e-28	42.7	42.7	42.7	42.7	42.7	38	42.7	19.7	38	28.6	38	46.9	28.6	25.4	2761100000	1318400000	1442700000	158550000	78619000	79936000	156400000	57591000	98812000	125650000	54902000	70751000	215630000	103750000	111870000	126000000	46841000	79159000	116630000	59674000	56954000	284670000	145130000	139540000	321940000	150120000	171820000	168010000	68076000
418	P0A722	9	Acyl-[acyl-carrier-protein]--UDP-N-acetylglucosamine O-acyltransferase	b0181;JW0176;lpxA	>sp|P0A722|LPXA_ECOLI Acyl-[acyl-carrier-protein]--UDP-N-acetylglucosamine O-acyltransferase OS=Escherichia coli (strain K12) GN=lpxA PE=1 SV=1	7.4967e-227	47.3	40.8	40.8	47.3	44.7	47.3	47.3	23.3	31.3	31.3	36.3	31.3	23.3	23.3	3824500000	1952400000	1872100000	298580000	148520000	150060000	193180000	75369000	117810000	222080000	100250000	121820000	362500000	183580000	178920000	221700000	81854000	139850000	159800000	73820000	85981000	310790000	147370000	163410000	425300000	235530000	189770000	195450000	98586000
419	P0A725	6	Protein envA;UDP-3-O-[3-hydroxymyristoyl] N-acetylglucosamine deacetylase;UDP-3-O-acyl-GlcNAc deacetylase	asmB;b0096;envA;JW0094;lpxC	>sp|P0A725|LPXC_ECOLI UDP-3-O-[3-hydroxymyristoyl] N-acetylglucosamine deacetylase OS=Escherichia coli (strain K12) GN=lpxC PE=3 SV=1	2.6739e-103	28.5	21	28.5	30.8	28.5	28.5	28.5	20.7	13.1	20.7	25.2	13.1	13.1	20.7	2582900000	1375700000	1207200000	295260000	173810000	121450000	125260000	42799000	82457000	140830000	57006000	83828000	169380000	86893000	82490000	97194000	52478000	44716000	86069000	32282000	53787000	242780000	153170000	89607000	198890000	126660000	72229000	110070000	47968000
420	P0A729	6	Maf-like protein yceF	b1087;JW5155;yceF	>sp|P0A729|YCEF_ECOLI Maf-like protein YceF OS=Escherichia coli (strain K12) GN=yceF PE=3 SV=1	5.202e-142	52.6	52.6	52.6	52.6	52.6	52.6	52.6	44.3	38.7	44.3	52.6	44.3	44.3	44.3	5280000000	2519200000	2760800000	391980000	196980000	195000000	314640000	102090000	212540000	308590000	123740000	184850000	360670000	167010000	193660000	263770000	87371000	176390000	222040000	88361000	133680000	434120000	208970000	225150000	303960000	169480000	134480000	321190000	156340000
421	P0A731	2	Methylglyoxal synthase	b0963;JW5129;mgsA;yccG	>sp|P0A731|MGSA_ECOLI Methylglyoxal synthase OS=Escherichia coli (strain K12) GN=mgsA PE=1 SV=1	2.3117e-49	15.1	15.1	15.1	15.1	15.1	15.1	15.1	7.2	7.2	7.2	15.1	7.2	7.2	7.2	1335200000	676760000	658490000	131540000	68782000	62759000	105770000	27531000	78237000	65951000	26942000	39009000	81035000	39459000	41576000	93556000	35277000	58279000	133190000	81196000	51999000	134010000	66661000	67351000	56632000	31282000	25350000	14342000	6110200
422	P0A734	8	Cell division topological specificity factor	b1174;JW1163;minE	>sp|P0A734|MINE_ECOLI Cell division topological specificity factor OS=Escherichia coli (strain K12) GN=minE PE=1 SV=1	2.9583e-147	92	69.3	92	92	92	92	92	39.8	62.5	39.8	92	62.5	68.2	62.5	6541700000	3514000000	3027700000	373650000	208470000	165180000	201080000	77245000	123830000	277880000	136470000	141410000	345050000	198530000	146520000	281610000	105360000	176250000	222810000	81202000	141610000	421780000	242930000	178850000	637330000	366370000	270960000	442900000	225770000
423	P0A738	7	Molybdenum cofactor biosynthesis protein C	b0783;chlA3;JW0766;moaC	>sp|P0A738|MOAC_ECOLI Molybdenum cofactor biosynthesis protein C OS=Escherichia coli (strain K12) GN=moaC PE=1 SV=2	6.1152e-205	61.5	61.5	61.5	61.5	55.3	61.5	61.5	55.3	73.9	73.9	73.9	55.3	55.3	73.9	6940500000	3225900000	3714600000	224060000	94117000	129950000	217250000	79897000	137350000	180250000	80338000	99909000	269140000	125650000	143480000	150150000	41255000	108900000	156760000	62111000	94650000	270340000	120880000	149460000	546130000	251340000	294790000	693260000	315720000
424	P0A742	4	Large-conductance mechanosensitive channel	b3291;JW3252;mscL;yhdC	>sp|P0A742|MSCL_ECOLI Large-conductance mechanosensitive channel OS=Escherichia coli (strain K12) GN=mscL PE=1 SV=1	0	37.5	18.4	18.4	18.4	37.5	37.5	37.5	9.6	9.6	9.6	9.6	9.6	9.6	9.6	16843000000	7091000000	9752200000	1512800000	712220000	800630000	1195400000	299680000	895720000	938770000	353750000	585010000	1469600000	661460000	808160000	2330300000	710990000	1619300000	374030000	193340000	180690000	1244100000	427570000	816520000	1717100000	789130000	927930000	478680000	192440000
425	P0A744	1	Peptide methionine sulfoxide reductase msrA;Peptide-methionine (S)-S-oxide reductase	b4219;JW4178;msrA;pms	>sp|P0A744|MSRA_ECOLI Peptide methionine sulfoxide reductase MsrA OS=Escherichia coli (strain K12) GN=msrA PE=1 SV=2	1.4861e-13	0	0	0	0	0	0	0	0	0	9	0	9	9	9	0	0	0	0	0	0	0	0	0	0	0	0	0	0	0	0	0	0	0	0	0	0	0	0	0	0	0	0	0
426	P0A746	4	Peptide methionine sulfoxide reductase msrB;Peptide-methionine (R)-S-oxide reductase	b1778;JW1767;msrB;yeaA	>sp|P0A746|MSRB_ECOLI Peptide methionine sulfoxide reductase MsrB OS=Escherichia coli (strain K12) GN=msrB PE=1 SV=1	2.4034e-24	31.4	58.4	51.1	34.3	19.7	14.6	31.4	36.5	36.5	51.1	36.5	19.7	36.5	36.5	1191100000	579270000	611820000	22039000	4691500	17347000	13444000	6588800	6855400	42266000	23980000	18285000	29756000	5031700	24724000	12408000	0	12408000	4561200	0	4561200	11984000	2637300	9347100	131110000	58256000	72854000	245840000	168870000
427	P0A749	12	Enoylpyruvate transferase;UDP-N-acetylglucosamine 1-carboxyvinyltransferase;UDP-N-acetylglucosamine enolpyruvyl transferase	b3189;JW3156;murA;murZ	>sp|P0A749|MURA_ECOLI UDP-N-acetylglucosamine 1-carboxyvinyltransferase OS=Escherichia coli (strain K12) GN=murA PE=1 SV=1	0	29.8	34.6	40.3	40.3	35.1	34.6	40.3	15.8	25.5	19.6	34.8	19.6	19.6	21.5	9911900000	4701800000	5210200000	550000000	293130000	256880000	623140000	282230000	340910000	1088800000	580510000	508240000	564600000	277590000	287010000	489290000	185090000	304190000	433060000	175620000	257440000	919020000	479080000	439950000	547140000	254370000	292760000	542740000	278200000
428	P0A752	5	Deamido-NAD(+) diphosphorylase;Deamido-NAD(+) pyrophosphorylase;Nicotinate mononucleotide adenylyltransferase;Nicotinate-nucleotide adenylyltransferase	b0639;JW0634;nadD;ybeN	>sp|P0A752|NADD_ECOLI Nicotinate-nucleotide adenylyltransferase OS=Escherichia coli (strain K12) GN=nadD PE=1 SV=1	4.8485e-129	15.5	15.5	15.5	15.5	15.5	15.5	15.5	18.8	18.8	18.8	18.8	18.8	18.8	18.8	1088300000	534150000	554180000	83090000	37335000	45755000	65277000	31648000	33630000	75466000	38189000	37277000	73738000	36875000	36863000	48887000	15257000	33630000	44546000	17166000	27381000	69635000	27829000	41806000	69063000	36638000	32425000	68332000	30052000
429	P0A754	3	Glutathione-regulated potassium-efflux system ancillary protein kefF	b0046;JW0045;kefF;yabF	>sp|P0A754|KEFF_ECOLI Glutathione-regulated potassium-efflux system ancillary protein KefF OS=Escherichia coli (strain K12) GN=kefF PE=1 SV=1	2.7419e-37	0	0	6.8	6.8	0	0	6.8	27.3	17	27.3	20.5	17	27.3	27.3	233330000	147630000	85697000	0	0	0	0	0	0	0	0	0	0	0	0	0	0	0	0	0	0	0	0	0	24081000	15970000	8111000	5993300	3521700
430	P0A756	2	Glutathione-regulated potassium-efflux system ancillary protein kefG	b3351;JW3314;kefG;yheR	>sp|P0A756|KEFG_ECOLI Glutathione-regulated potassium-efflux system ancillary protein KefG OS=Escherichia coli (strain K12) GN=kefG PE=3 SV=1	5.0393e-27	11.4	11.4	11.4	11.4	11.4	11.4	11.4	12.5	23.9	23.9	23.9	23.9	23.9	23.9	334100000	243940000	90163000	15796000	12052000	3744200	7530000	3652900	3877000	8060500	5270700	2789900	12655000	8124600	4530100	14204000	9257300	4946600	13089000	9519900	3568900	13769000	10446000	3322400	5050600	3955300	1095300	33719000	21139000
431	P0A759	11	GlcN6P deaminase;Glucosamine-6-phosphate deaminase;Glucosamine-6-phosphate isomerase	b0678;glmD;JW0664;nagB	>sp|P0A759|NAGB_ECOLI Glucosamine-6-phosphate deaminase OS=Escherichia coli (strain K12) GN=nagB PE=1 SV=1	0	57.5	54.9	54.9	60.2	57.5	54.9	57.5	52.3	59.4	52.3	62	41.4	52.3	59.4	10805000000	6410800000	4393800000	628630000	402230000	226400000	257670000	101620000	156050000	315860000	153330000	162530000	513760000	301540000	212220000	196540000	87525000	109020000	228670000	150630000	78048000	474000000	312060000	161940000	1438100000	902630000	535450000	900240000	476140000
432	P0A761	2	ManNAc-6-P epimerase;Putative N-acetylmannosamine-6-phosphate 2-epimerase	b3223;JW3192;nanE;yhcJ	>sp|P0A761|NANE_ECOLI Putative N-acetylmannosamine-6-phosphate 2-epimerase OS=Escherichia coli (strain K12) GN=nanE PE=1 SV=1	1.5205e-09	3.9	3.9	3.9	0	3.9	3.9	3.9	0	3.9	16.2	12.2	16.2	3.9	16.2	151640000	82746000	68893000	7280300	3462500	3817800	4141800	1675200	2466700	9424900	4586300	4838600	0	0	0	6747100	2042300	4704800	14063000	8993000	5070400	8852000	4385000	4467000	0	0	0	11117000	7226500
433	P0A763	5	Nucleoside diphosphate kinase;Nucleoside-2-P kinase	b2518;JW2502;ndk	>sp|P0A763|NDK_ECOLI Nucleoside diphosphate kinase OS=Escherichia coli (strain K12) GN=ndk PE=1 SV=2	1.6147e-188	31.5	31.5	31.5	31.5	31.5	31.5	31.5	31.5	31.5	31.5	35.7	32.2	31.5	31.5	31178000000	16837000000	14340000000	1108000000	521680000	586270000	1406400000	744250000	662130000	1415400000	820180000	595240000	1691200000	1019200000	672040000	1139800000	272400000	867450000	657120000	161400000	495730000	1283900000	698130000	585760000	1236100000	627440000	608690000	3634200000	2161400000
434	P0A769	4	Manganese transport protein mntH	b2392;JW2388;mntH;yfeP	>sp|P0A769|MNTH_ECOLI Divalent metal cation transporter MntH OS=Escherichia coli (strain K12) GN=mntH PE=1 SV=1	1.3824e-53	7.8	7.8	7.8	7.8	7.8	7.8	7.8	3.9	3.9	3.9	3.9	3.9	3.9	3.9	7667600000	3890500000	3777100000	508840000	273730000	235110000	288810000	40455000	248360000	123830000	26962000	96867000	238660000	80844000	157820000	401610000	179000000	222610000	437970000	241200000	196770000	435860000	217880000	217990000	1049900000	606110000	443790000	288510000	48739000
435	P0A772	1	Protein nrdI	b2674;JW2649;nrdI;ygaO	>sp|P0A772|NRDI_ECOLI Protein NrdI OS=Escherichia coli (strain K12) GN=nrdI PE=1 SV=1	1.5237e-29	0	0	0	0	0	0	9.6	9.6	9.6	9.6	9.6	9.6	0	9.6	0	0	0	0	0	0	0	0	0	0	0	0	0	0	0	0	0	0	0	0	0	0	0	0	0	0	0	0	0
436	P0A776	1	(Di)nucleoside polyphosphate hydrolase;Ap5A pyrophosphatase;RNA pyrophosphohydrolase	b2830;JW2798;nudH;rppH;ygdP	>sp|P0A776|RPPH_ECOLI RNA pyrophosphohydrolase OS=Escherichia coli (strain K12) GN=rppH PE=1 SV=1	0.0033681	0	0	0	0	0	0	0	0	0	0	8.5	0	0	0	7408400	5984700	1423700	0	0	0	0	0	0	0	0	0	0	0	0	0	0	0	0	0	0	0	0	0	0	0	0	0	0
437	P0A780	8	N utilization substance protein B	b0416;JW0406;nusB;ssyB	>sp|P0A780|NUSB_ECOLI N utilization substance protein B OS=Escherichia coli (strain K12) GN=nusB PE=1 SV=1	1.7386e-245	51.8	51.8	51.8	51.8	51.8	51.8	51.8	33.1	33.1	33.1	33.1	33.1	33.1	33.1	12489000000	6930000000	5559000000	556230000	304660000	251570000	426780000	171160000	255610000	317580000	157620000	159960000	591060000	307370000	283690000	413930000	169280000	244650000	636450000	292160000	344290000	471810000	268760000	203050000	1137400000	687500000	449950000	1058700000	584720000
438	P0A784	7	Oligoribonuclease	b4162;JW5740;orn;yjeR	>sp|P0A784|ORN_ECOLI Oligoribonuclease OS=Escherichia coli (strain K12) GN=orn PE=1 SV=2	3.4245e-223	57.5	57.5	53.6	57.5	57.5	57.5	57.5	44.8	44.2	44.8	54.1	44.8	44.8	44.8	9485900000	4819000000	4666900000	454850000	231960000	222890000	267730000	92700000	175030000	221160000	92059000	129100000	376490000	176280000	200210000	405390000	152020000	253370000	286420000	152060000	134360000	349670000	168180000	181500000	941630000	551820000	389810000	497050000	224310000
439	P0A786	13	Aspartate carbamoyltransferase catalytic chain;Aspartate transcarbamylase	b4245;JW4204;pyrB	>sp|P0A786|PYRB_ECOLI Aspartate carbamoyltransferase catalytic chain OS=Escherichia coli (strain K12) GN=pyrB PE=1 SV=2	0	62.1	61.7	62.1	61.7	62.1	62.1	61.7	26	43.7	34.7	52.7	26.4	26.4	30.5	145760000000	66254000000	79502000000	9879200000	3421400000	6457800000	7661800000	3657200000	4004500000	10318000000	5359100000	4959300000	9760200000	4865100000	4895100000	6321200000	1260100000	5061100000	6556300000	1982400000	4573800000	9739200000	3695900000	6043400000	9420500000	3695700000	5724800000	13527000000	8084500000
440	P0A790	1	Aspartate 1-decarboxylase;Aspartate 1-decarboxylase alpha chain;Aspartate 1-decarboxylase beta chain;Aspartate alpha-decarboxylase	b0131;JW0127;panD	>sp|P0A790|PAND_ECOLI Aspartate 1-decarboxylase OS=Escherichia coli (strain K12) GN=panD PE=1 SV=1	7.3619e-06	0	0	0	0	0	0	0	5.6	5.6	5.6	5.6	5.6	5.6	5.6	0	0	0	0	0	0	0	0	0	0	0	0	0	0	0	0	0	0	0	0	0	0	0	0	0	0	0	0	0
441	P0A794	9	Pyridoxine 5-phosphate synthase	b2564;JW2548;pdxJ	>sp|P0A794|PDXJ_ECOLI Pyridoxine 5-phosphate synthase OS=Escherichia coli (strain K12) GN=pdxJ PE=1 SV=2	0	50.2	50.2	50.2	50.2	58.8	50.2	50.2	41.6	58.8	46.9	50.2	50.2	50.2	58.8	17818000000	8973100000	8844600000	1190700000	568800000	621880000	717750000	232390000	485360000	994550000	386010000	608540000	1193400000	540380000	653050000	1083200000	414930000	668270000	1073400000	608450000	464970000	1144200000	566690000	577560000	972450000	536810000	435640000	1353300000	532190000
442	P0A796	4	6-phosphofructokinase isozyme 1;6-phosphofructokinase isozyme I;Phosphofructokinase 1;Phosphohexokinase 1	b3916;JW3887;pfkA	>sp|P0A796|K6PF1_ECOLI 6-phosphofructokinase isozyme 1 OS=Escherichia coli (strain K12) GN=pfkA PE=1 SV=1	1.9194e-52	21.9	9.4	9.4	9.4	9.4	21.9	9.4	10.6	9.4	10.6	9.4	10.6	10.6	10.6	7515100000	3636400000	3878700000	528400000	218900000	309490000	314010000	103250000	210770000	372610000	146810000	225800000	322410000	132230000	190180000	290080000	109210000	180870000	346480000	180680000	165800000	462150000	218060000	244090000	992210000	537660000	454550000	379930000	167510000
443	P0A799	23	Phosphoglycerate kinase	b2926;JW2893;pgk	>sp|P0A799|PGK_ECOLI Phosphoglycerate kinase OS=Escherichia coli (strain K12) GN=pgk PE=1 SV=2	0	92	92	86.6	92	92	82.9	86.6	76.7	77.8	76.7	89.1	76.7	63	83.5	526120000000	255930000000	270180000000	30002000000	13597000000	16405000000	28632000000	11425000000	17207000000	23651000000	11043000000	12608000000	31419000000	15765000000	15653000000	27684000000	8409400000	19275000000	17219000000	7093300000	10125000000	24421000000	11524000000	12897000000	38032000000	20525000000	17507000000	34791000000	17368000000
444	P0A7A2	2	PGAM;Phosphoglyceromutase;Probable phosphoglycerate mutase gpmB	b4395;gpmB;JW4358;ytjC	>sp|P0A7A2|GPMB_ECOLI Probable phosphoglycerate mutase GpmB OS=Escherichia coli (strain K12) GN=gpmB PE=3 SV=1	1.6777e-32	20.5	6	20.5	20.5	20.5	6	20.5	20.5	20.5	20.5	20.5	20.5	20.5	20.5	932640000	495320000	437330000	32674000	14951000	17724000	13607000	5774400	7832700	26551000	13457000	13094000	19104000	9270600	9833500	22587000	8363600	14224000	14082000	4185600	9896000	31445000	15117000	16328000	96996000	55391000	41604000	108500000	59107000
445	P0A7A5	2	L-isoaspartyl protein carboxyl methyltransferase;Protein L-isoaspartyl methyltransferase;Protein-beta-aspartate methyltransferase;Protein-L-isoaspartate O-methyltransferase	b2743;JW2713;pcm	>sp|P0A7A5|PIMT_ECOLI Protein-L-isoaspartate O-methyltransferase OS=Escherichia coli (strain K12) GN=pcm PE=1 SV=2	9.0797e-06	4.3	4.3	4.3	4.3	4.3	4.3	9.6	4.3	4.3	4.3	4.3	4.3	4.3	4.3	423470000	259200000	164260000	29900000	17711000	12190000	21482000	8371600	13110000	4235500	802170	3433300	28304000	24894000	3409500	4052300	1597800	2454500	7938500	3574400	4364200	40722000	22802000	17919000	53761000	32897000	20865000	21015000	10179000
446	P0A7A7	8	Glycerol-3-phosphate acyltransferase	b4041;JW4001;plsB	>sp|P0A7A7|PLSB_ECOLI Glycerol-3-phosphate acyltransferase OS=Escherichia coli (strain K12) GN=plsB PE=1 SV=2	0	17.3	17.3	13.1	17.3	17.3	17.3	17.3	13.6	15.1	15.1	15.1	13.3	10.9	15.1	4988600000	2687100000	2301500000	362960000	184740000	178220000	346580000	139100000	207480000	85748000	38782000	46966000	303730000	159350000	144380000	186110000	69177000	116930000	274210000	160410000	113800000	348770000	183090000	165680000	331710000	164870000	166840000	524400000	272360000
447	P0A7A9	10	Inorganic pyrophosphatase;Pyrophosphate phospho-hydrolase	b4226;JW4185;ppa	>sp|P0A7A9|IPYR_ECOLI Inorganic pyrophosphatase OS=Escherichia coli (strain K12) GN=ppa PE=1 SV=2	0	51.7	51.7	51.7	51.7	51.7	51.7	51.7	34.7	34.7	46	46	46	34.7	46	118580000000	53284000000	65298000000	5820100000	2243900000	3576300000	5265400000	1757700000	3507700000	3179300000	1407000000	1772300000	5009100000	1910500000	3098600000	4019500000	957940000	3061600000	3878400000	1278400000	2600000000	5423600000	2116700000	3306900000	8849700000	4255100000	4594600000	8957700000	4501300000
448	P0A7B1	22	ATP-polyphosphate phosphotransferase;Polyphosphate kinase;Polyphosphoric acid kinase	b2501;JW2486;ppk	>sp|P0A7B1|PPK_ECOLI Polyphosphate kinase OS=Escherichia coli (strain K12) GN=ppk PE=1 SV=2	2.9378e-284	48.1	43.9	37.6	43.5	51.2	48.1	51.2	27.3	28.6	31.2	33.7	31.2	26.9	25.9	5054700000	2412900000	2641800000	507230000	273350000	233880000	452440000	130410000	322030000	134270000	44030000	90236000	125250000	62325000	62921000	382800000	152360000	230440000	504450000	307280000	197170000	476800000	244860000	231940000	305240000	120140000	185100000	224440000	74506000
449	P0A7B3	4	Probable inorganic polyphosphate/ATP-NAD kinase	b2615;JW2596;ppnK;yfjB;yfjE	>sp|P0A7B3|PPNK_ECOLI Probable inorganic polyphosphate/ATP-NAD kinase OS=Escherichia coli (strain K12) GN=ppnK PE=3 SV=1	3.1284e-62	14.7	14.7	14.7	14.7	14.7	14.7	19.9	14	8.9	8.9	14	14	14	14	1156900000	654650000	502230000	56937000	30625000	26312000	24629000	8370200	16259000	38014000	17555000	20459000	49948000	26297000	23650000	19023000	8186600	10836000	29472000	16916000	12556000	47719000	26082000	21638000	117200000	67109000	50095000	80823000	40775000
450	P0A7B5	9	Gamma-glutamyl kinase;Glutamate 5-kinase	b0242;JW0232;proB	>sp|P0A7B5|PROB_ECOLI Glutamate 5-kinase OS=Escherichia coli (strain K12) GN=proB PE=1 SV=1	1.9522e-133	31.6	31.6	25.9	29.2	29.2	28.1	36.8	31.3	28.9	36.5	34.1	36.8	31.3	34.1	11180000000	5948800000	5231700000	682700000	383330000	299370000	388430000	141560000	246870000	311010000	135550000	175460000	526700000	268990000	257710000	485900000	207350000	278550000	372010000	176480000	195540000	565910000	301670000	264240000	1313600000	767380000	546190000	505420000	224010000
451	P0A7B8	6	ATP-dependent protease hslV;Heat shock protein hslV	b3932;hslV;htpO;JW3903;yiiC	>sp|P0A7B8|HSLV_ECOLI ATP-dependent protease subunit HslV OS=Escherichia coli (strain K12) GN=hslV PE=1 SV=2	4.3348e-50	32.4	48.3	48.3	48.3	32.4	32.4	32.4	22.2	5.7	22.2	9.7	5.7	5.7	22.2	1417500000	732550000	685000000	67821000	37406000	30416000	64967000	30241000	34727000	54697000	27783000	26914000	110320000	62479000	47838000	94340000	43292000	51048000	166310000	78976000	87339000	109420000	53479000	55937000	19899000	12655000	7243300	113640000	30559000
452	P0A7C2	4	LexA repressor	b4043;exrA;JW4003;lexA;spr;tsl;umuA	>sp|P0A7C2|LEXA_ECOLI LexA repressor OS=Escherichia coli (strain K12) GN=lexA PE=1 SV=1	2.2447e-145	30.2	19.8	30.2	24.8	22.8	12.4	24.8	17.3	24.8	24.8	24.8	6.9	24.8	14.4	725100000	378020000	347080000	31626000	10509000	21116000	41645000	17892000	23752000	45796000	24012000	21784000	54379000	29386000	24993000	22213000	4801500	17412000	17168000	3212400	13956000	52571000	26966000	25605000	95519000	51956000	43564000	75798000	41449000
453	P0A7D1	5	Peptidyl-tRNA hydrolase	b1204;JW1195;pth	>sp|P0A7D1|PTH_ECOLI Peptidyl-tRNA hydrolase OS=Escherichia coli (strain K12) GN=pth PE=1 SV=1	2.406e-36	27.3	37.6	37.6	22.7	37.6	27.3	37.6	28.4	28.4	7.7	43.3	7.7	7.7	7.7	806200000	580720000	225470000	31851000	20890000	10961000	35167000	22177000	12989000	26683000	17693000	8990300	45671000	32022000	13648000	18299000	8255700	10043000	16969000	11399000	5570300	45990000	31007000	14982000	22392000	17298000	5093600	59037000	43340000
454	P0A7D4	17	Adenylosuccinate synthetase;AdSS;AMPSase;IMP--aspartate ligase	adeK;b4177;JW4135;purA	>sp|P0A7D4|PURA_ECOLI Adenylosuccinate synthetase OS=Escherichia coli (strain K12) GN=purA PE=1 SV=2	0	76.2	76.2	76.2	76.2	76.2	76.2	69	62	54.9	62	65.3	62	47.5	62	153860000000	82483000000	71377000000	9931800000	6022100000	3909700000	9524500000	3946200000	5578300000	8058400000	4023700000	4034600000	8147700000	4270700000	3877000000	7981900000	3783400000	4198500000	8010700000	4494000000	3516700000	8300400000	4865300000	3435000000	14032000000	8269900000	5762000000	7469000000	3119900000
455	P0A7D7	14	Phosphoribosylaminoimidazole-succinocarboxamide synthase;SAICAR synthetase	b2476;JW2461;purC	>sp|P0A7D7|PUR7_ECOLI Phosphoribosylaminoimidazole-succinocarboxamide synthase OS=Escherichia coli (strain K12) GN=purC PE=1 SV=1	0	76.4	76.4	87.3	76.4	76.4	87.3	87.3	64.1	64.1	64.1	84	64.1	61.2	64.1	105320000000	54119000000	51206000000	5160100000	2388500000	2771600000	4271100000	1535000000	2736100000	3900200000	1717600000	2182700000	6131500000	2944100000	3187400000	2675200000	735310000	1939900000	3248100000	1030000000	2218100000	4269600000	1867600000	2402000000	13500000000	7932800000	5567700000	6880900000	3597700000
456	P0A7E1	15	DHOdehase;Dihydroorotate dehydrogenase;Dihydroorotate oxidase	b0945;JW0928;pyrD	>sp|P0A7E1|PYRD_ECOLI Dihydroorotate dehydrogenase (quinone) OS=Escherichia coli (strain K12) GN=pyrD PE=1 SV=1	0	68.5	68.5	68.5	68.5	58.6	55.7	58.6	17	43.8	40.5	56	21.7	14	16.7	8758200000	5626600000	3131700000	560490000	294560000	265930000	630550000	380380000	250170000	748000000	518570000	229420000	889770000	635470000	254310000	188790000	60724000	128070000	279000000	145080000	133930000	320350000	163250000	157100000	619370000	365500000	253880000	582450000	447500000
457	P0A7E3	5	Orotate phosphoribosyltransferase	b3642;JW3617;pyrE	>sp|P0A7E3|PYRE_ECOLI Orotate phosphoribosyltransferase OS=Escherichia coli (strain K12) GN=pyrE PE=1 SV=2	6.4743e-26	3.8	20.2	13.1	20.2	16.4	16.4	20.2	13.1	13.1	13.6	13.1	13.1	9.4	13.1	257990000	159180000	98813000	1262800	672100	590650	14174000	10135000	4038900	14127000	8784600	5342300	22530000	14222000	8307100	7124400	1328000	5796500	4800900	1331700	3469100	10979000	6804700	4174800	20862000	12547000	8315500	27383000	19590000
458	P0A7E5	17	CTP synthase;CTP synthetase;UTP--ammonia ligase	b2780;JW2751;pyrG	>sp|P0A7E5|PYRG_ECOLI CTP synthase OS=Escherichia coli (strain K12) GN=pyrG PE=1 SV=2	0	47	47	47.2	47.2	47.2	42.9	47.2	38	38	38	39.3	39.3	38	39.3	41352000000	20412000000	20940000000	2199800000	963650000	1236200000	1996800000	901730000	1095000000	2209500000	1097400000	1112100000	3778000000	1637100000	2140900000	1847400000	492680000	1354800000	1358400000	397780000	960670000	2434600000	1071700000	1362900000	3529100000	1912100000	1617000000	2650400000	1500200000
459	P0A7E9	8	Uridine monophosphate kinase;Uridylate kinase	b0171;JW0166;pyrH;smbA	>sp|P0A7E9|PYRH_ECOLI Uridylate kinase OS=Escherichia coli (strain K12) GN=pyrH PE=1 SV=2	9.7812e-177	38.2	38.2	38.2	38.2	38.2	38.2	38.2	21.6	21.6	34	34	29	17	29	6473600000	4765000000	1708600000	434450000	291610000	142850000	285160000	181650000	103510000	307680000	269480000	38202000	486870000	365700000	121170000	203670000	98952000	104720000	327020000	232720000	94302000	527040000	396160000	130880000	310680000	224930000	85748000	625490000	473920000
460	P0A7F3	9	Aspartate carbamoyltransferase regulatory chain	b4244;JW4203;pyrI	>sp|P0A7F3|PYRI_ECOLI Aspartate carbamoyltransferase regulatory chain OS=Escherichia coli (strain K12) GN=pyrI PE=1 SV=2	0	88.9	88.9	88.9	85.6	85.6	88.9	85.6	85.6	85.6	85.6	85.6	85.6	85.6	85.6	102260000000	48396000000	53859000000	3522800000	1033700000	2489100000	4557200000	2222500000	2334600000	4546500000	2382400000	2164100000	3936200000	1865000000	2071200000	2875300000	426520000	2448700000	2524400000	545160000	1979200000	3700300000	1246800000	2453500000	6811600000	2609400000	4202200000	10148000000	6793000000
461	P0A7F6	7	S-adenosylmethionine decarboxylase alpha chain;S-adenosylmethionine decarboxylase beta chain;S-adenosylmethionine decarboxylase proenzyme	b0120;JW0116;speD	>sp|P0A7F6|SPED_ECOLI S-adenosylmethionine decarboxylase proenzyme OS=Escherichia coli (strain K12) GN=speD PE=1 SV=1	1.3668e-250	39	39	39	33.7	39	39	39	43.9	43.9	43.9	43.9	43.9	38.6	43.9	10147000000	4965300000	5181400000	344290000	121110000	223180000	390010000	201880000	188130000	524080000	313120000	210950000	421520000	230150000	191370000	332730000	98032000	234700000	279300000	119430000	159870000	400730000	191230000	209490000	1035500000	475460000	560040000	663420000	332570000
462	P0A7F9	6	Queuosine biosynthesis protein queA;S-adenosylmethionine:tRNA ribosyltransferase-isomerase	b0405;JW0395;queA	>sp|P0A7F9|QUEA_ECOLI S-adenosylmethionine:tRNA ribosyltransferase-isomerase OS=Escherichia coli (strain K12) GN=queA PE=1 SV=1	1.7564e-123	18.3	25.3	25.3	18.3	25.3	18.3	18.3	20.2	20.2	16	20.2	20.2	16.9	20.2	1717100000	875930000	841200000	103020000	54767000	48248000	86013000	45165000	40848000	93872000	57286000	36587000	108350000	62933000	45413000	82257000	32185000	50072000	32669000	9397600	23272000	86838000	40441000	46397000	84483000	41169000	43315000	157970000	81705000
463	P0A7G2	9	Protein P15B;Ribosome-binding factor A	b3167;JW3136;P15B;rbfA;yhbB	>sp|P0A7G2|RBFA_ECOLI Ribosome-binding factor A OS=Escherichia coli (strain K12) GN=rbfA PE=1 SV=2	1.9198e-295	84.2	94.7	94.7	94.7	69.9	84.2	94.7	54.1	54.1	54.1	54.1	54.1	54.1	54.1	8206200000	4967600000	3238600000	253680000	154620000	99058000	210670000	107130000	103540000	268380000	157820000	110560000	398020000	251760000	146260000	219030000	104270000	114760000	178450000	103210000	75241000	337160000	213790000	123370000	552110000	344160000	207940000	995590000	599100000
464	P0A7G6	11	Protein recA;Recombinase A	b2699;JW2669;lexB;recA;recH;rnmB;tif;umuB;zab	>sp|P0A7G6|RECA_ECOLI Protein RecA OS=Escherichia coli (strain K12) GN=recA PE=1 SV=2	0	41.9	41.9	41.9	41.9	41.9	41.9	41.9	29.5	38	38	42.2	35.7	29.5	38	29374000000	15145000000	14229000000	1874800000	917790000	957040000	1803100000	741410000	1061700000	1077000000	518040000	558960000	1933000000	1019500000	913480000	1454800000	521120000	933690000	755560000	266230000	489330000	1729200000	856890000	872330000	2418100000	1259300000	1158800000	1893300000	1055600000
465	P0A7H0	2	DNA replication and repair protein recF	b3700;JW3677;recF;uvrF	>sp|P0A7H0|RECF_ECOLI DNA replication and repair protein RecF OS=Escherichia coli (strain K12) GN=recF PE=1 SV=2	6.0499e-58	0	0	0	0	0	0	0	6.2	6.2	13.4	0	6.2	6.2	0	24923000	17140000	7783200	0	0	0	0	0	0	0	0	0	0	0	0	0	0	0	0	0	0	0	0	0	7535800	5071500	2464300	1234700	728840
466	P0A7I0	4	Peptide chain release factor 1	b1211;JW1202;prfA;sueB;uar	>sp|P0A7I0|RF1_ECOLI Peptide chain release factor 1 OS=Escherichia coli (strain K12) GN=prfA PE=1 SV=1	1.6902e-111	7.2	7.2	7.2	7.2	7.2	7.2	7.2	7.2	11.7	11.7	18.3	13.9	11.7	18.3	1462400000	761760000	700610000	57552000	25431000	32121000	42855000	17173000	25682000	42453000	21098000	21355000	41706000	21376000	20330000	33162000	8298000	24864000	39148000	13496000	25652000	45950000	21343000	24607000	144010000	78523000	65488000	83994000	35107000
467	P0A7I4	20	Peptide chain release factor 3	b4375;JW5873;miaD;prfC;tos	>sp|P0A7I4|RF3_ECOLI Peptide chain release factor 3 OS=Escherichia coli (strain K12) GN=prfC PE=1 SV=2	0	48	33.6	42.7	50.7	50.7	49.3	48	19.8	21.7	18.1	33.6	21.6	19.8	29.3	15983000000	8023200000	7960300000	1402000000	577460000	824540000	265740000	127430000	138310000	969110000	509850000	459270000	3150600000	1552500000	1598100000	986880000	225540000	761340000	939000000	290480000	648520000	1244400000	507560000	736820000	697220000	406980000	290230000	1183700000	819030000
468	P0A7I7	4	GTP cyclohydrolase II;GTP cyclohydrolase-2	b1277;JW1269;ribA	>sp|P0A7I7|RIBA_ECOLI GTP cyclohydrolase-2 OS=Escherichia coli (strain K12) GN=ribA PE=1 SV=1	4.5198e-248	24.5	43.4	43.4	43.4	43.4	24.5	43.4	28.1	24.5	46.9	24.5	28.1	24.5	24.5	4239900000	2179500000	2060400000	191870000	83163000	108700000	132820000	53164000	79661000	124370000	55764000	68610000	195370000	91895000	103480000	136530000	36374000	100150000	91037000	30617000	60420000	137980000	54017000	83959000	207320000	110140000	97177000	420400000	236040000
469	P0A7J0	3	3,4-dihydroxy-2-butanone 4-phosphate synthase	b3041;htrP;JW3009;ribB	>sp|P0A7J0|RIBB_ECOLI 3,4-dihydroxy-2-butanone 4-phosphate synthase OS=Escherichia coli (strain K12) GN=ribB PE=1 SV=1	4.7899e-26	22.1	22.1	22.1	22.1	9.7	22.1	22.1	9.7	28.1	9.7	9.7	9.7	9.7	9.7	849320000	428820000	420500000	27702000	12337000	15366000	33437000	15431000	18006000	53927000	29561000	24366000	39666000	19648000	20018000	16612000	2630200	13982000	13732000	4782900	8948900	16051000	6531700	9518900	59120000	19792000	39328000	120020000	67440000
470	P0A7J3	7	50S ribosomal protein L10;50S ribosomal protein L8	b3985;JW3948;rplJ	>sp|P0A7J3|RL10_ECOLI 50S ribosomal protein L10 OS=Escherichia coli (strain K12) GN=rplJ PE=1 SV=2	0	83	83	83	83	83	83	83	57.6	64.8	57.6	83	57.6	57.6	57.6	154650000000	81786000000	72865000000	8425600000	4534400000	3891200000	4543500000	2219200000	2324300000	6707100000	3679500000	3027500000	8820400000	4882500000	3938000000	5313000000	1794400000	3518700000	4990200000	1890100000	3100100000	8806100000	4711600000	4094500000	15138000000	8290600000	6847800000	12367000000	6704500000
471	P0A7J7	6	50S ribosomal protein L11	b3983;JW3946;relC;rplK	>sp|P0A7J7|RL11_ECOLI 50S ribosomal protein L11 OS=Escherichia coli (strain K12) GN=rplK PE=1 SV=2	9.8203e-152	31	31	31	31	31	30.3	31	57	71.8	71.8	71.8	71.8	35.9	71.8	56081000000	31568000000	24512000000	2213200000	1191200000	1021900000	2558500000	1274200000	1284300000	1868200000	1045300000	822910000	3397100000	1950000000	1447000000	1774600000	596260000	1178300000	1676000000	770180000	905810000	3499500000	1957800000	1541700000	3494500000	1854100000	1640400000	4405900000	2620300000
472	P0A7K2	10	50S ribosomal protein L7/L12;L8	b3986;JW3949;rplL	>sp|P0A7K2|RL7_ECOLI 50S ribosomal protein L7/L12 OS=Escherichia coli (strain K12) GN=rplL PE=1 SV=2	0	83.5	88.4	88.4	84.3	83.5	84.3	87.6	52.9	52.9	52.9	73.6	73.6	52.9	73.6	196810000000	92117000000	104690000000	4236200000	1927800000	2308300000	5668500000	2191700000	3476800000	7730900000	3673200000	4057800000	6679400000	3065500000	3613900000	4072300000	1277600000	2794700000	5007800000	1949600000	3058200000	7099200000	3255000000	3844200000	22537000000	10790000000	11747000000	15384000000	7568900000
473	P0A7K6	8	50S ribosomal protein L19	b2606;JW2587;rplS	>sp|P0A7K6|RL19_ECOLI 50S ribosomal protein L19 OS=Escherichia coli (strain K12) GN=rplS PE=1 SV=2	9.9624e-244	79.1	79.1	79.1	79.1	79.1	79.1	79.1	40.9	62.6	40.9	49.6	62.6	40.9	62.6	82168000000	49470000000	32698000000	4537800000	2741500000	1796300000	2815100000	1559700000	1255400000	4409600000	2704200000	1705400000	3955800000	2480900000	1474900000	2922200000	1235800000	1686400000	1775500000	1014000000	761550000	3997400000	2427200000	1570200000	12851000000	7831600000	5019300000	6383200000	4084200000
474	P0A7L3	8	50S ribosomal protein L20	b1716;JW1706;pdzA;rplT	>sp|P0A7L3|RL20_ECOLI 50S ribosomal protein L20 OS=Escherichia coli (strain K12) GN=rplT PE=1 SV=2	8.5819e-44	71.2	70.3	50	71.2	70.3	59.3	71.2	22.9	22.9	22.9	22.9	22.9	22.9	22.9	45524000000	23096000000	22428000000	1583100000	1057200000	525900000	1658700000	778130000	880600000	710430000	366820000	343610000	1819700000	1003700000	816020000	1655000000	467560000	1187400000	1353000000	528970000	824040000	2047000000	1141400000	905540000	3865300000	1581500000	2283800000	3777200000	2157800000
475	P0A7L8	3	50S ribosomal protein L27	b3185;JW3152;rpmA	>sp|P0A7L8|RL27_ECOLI 50S ribosomal protein L27 OS=Escherichia coli (strain K12) GN=rpmA PE=1 SV=2	1.1451e-212	52.9	44.7	44.7	52.9	44.7	44.7	44.7	29.4	29.4	29.4	52.9	29.4	21.2	29.4	21632000000	12335000000	9297600000	704380000	387870000	316520000	857000000	436700000	420300000	616340000	336000000	280340000	844100000	500210000	343900000	572300000	180230000	392070000	218980000	66939000	152040000	649010000	391460000	257550000	1495200000	861870000	633370000	1499700000	869910000
476	P0A7M2	8	50S ribosomal protein L28	b3637;JW3612;rpmB	>sp|P0A7M2|RL28_ECOLI 50S ribosomal protein L28 OS=Escherichia coli (strain K12) GN=rpmB PE=1 SV=2	0	74.4	97.4	96.2	88.5	97.4	96.2	74.4	29.5	28.2	29.5	65.4	19.2	33.3	28.2	29622000000	18999000000	10623000000	902940000	551800000	351140000	852380000	544240000	308140000	890060000	627920000	262140000	1272900000	884480000	388430000	718920000	255720000	463200000	604640000	247110000	357530000	840480000	559380000	281100000	2799100000	1869900000	929250000	3010100000	2108300000
477	P0A7M6	2	50S ribosomal protein L29	b3312;JW3274;rpmC	>sp|P0A7M6|RL29_ECOLI 50S ribosomal protein L29 OS=Escherichia coli (strain K12) GN=rpmC PE=1 SV=1	3.6025e-14	71.4	71.4	71.4	71.4	71.4	71.4	71.4	55.6	55.6	55.6	55.6	55.6	55.6	55.6	60576000000	29655000000	30921000000	1736400000	618420000	1118000000	286260000	111510000	174750000	608230000	257250000	350970000	1459000000	672970000	786070000	286400000	56525000	229880000	1218800000	338940000	879880000	1562800000	672590000	890240000	1837300000	777670000	1059600000	12145000000	6160700000
478	P0A7M9	5	50S ribosomal protein L31	b3936;JW3907;rpmE	>sp|P0A7M9|RL31_ECOLI 50S ribosomal protein L31 OS=Escherichia coli (strain K12) GN=rpmE PE=1 SV=1	0	77.1	88.6	88.6	88.6	88.6	77.1	88.6	55.7	55.7	55.7	77.1	55.7	44.3	77.1	3759100000	1645500000	2113700000	85296000	2233600	83062000	384300000	211220000	173080000	370770000	204740000	166030000	249510000	128730000	120780000	143550000	6272700	137270000	96083000	6690600	89393000	185940000	39133000	146810000	338430000	92720000	245710000	460750000	305170000
479	P0A7N1	8	50S ribosomal protein L31 type B	b0296;JW5035;rpmE2;ykgM	>sp|P0A7N1|RL31B_ECOLI 50S ribosomal protein L31 type B OS=Escherichia coli (strain K12) GN=rpmE2 PE=1 SV=1	1.7716e-115	90.8	90.8	90.8	90.8	90.8	90.8	90.8	62.1	62.1	62.1	62.1	62.1	62.1	62.1	23237000000	12659000000	10578000000	1614200000	1140800000	473390000	616520000	148660000	467860000	1173400000	452890000	720530000	1270400000	775660000	494720000	988290000	452850000	535440000	744340000	336650000	407680000	1090000000	768370000	321630000	3658700000	2551000000	1107700000	1225700000	391110000
480	P0A7N4	2	50S ribosomal protein L32	b1089;JW1075;rpmF	>sp|P0A7N4|RL32_ECOLI 50S ribosomal protein L32 OS=Escherichia coli (strain K12) GN=rpmF PE=1 SV=2	4.1439e-32	63.2	63.2	63.2	63.2	35.1	35.1	63.2	0	0	0	63.2	0	0	0	1471300000	741330000	730010000	72398000	41883000	30515000	89062000	42242000	46821000	159980000	84913000	75068000	184360000	118360000	66001000	45150000	13109000	32041000	32403000	1930100	30473000	100580000	65331000	35249000	0	0	0	0	0
481	P0A7N9	3	50S ribosomal protein L33	b3636;JW3611;rpmG	>sp|P0A7N9|RL33_ECOLI 50S ribosomal protein L33 OS=Escherichia coli (strain K12) GN=rpmG PE=1 SV=2	1.0397e-248	50.9	50.9	50.9	50.9	50.9	50.9	50.9	49.1	50.9	49.1	50.9	49.1	27.3	50.9	30700000000	20586000000	10114000000	1450500000	887690000	562790000	1253900000	809590000	444260000	1051600000	726110000	325450000	2554300000	1876800000	677480000	889940000	255670000	634270000	724640000	260160000	464490000	1804700000	1238500000	566190000	1415600000	860100000	555500000	2538100000	1787500000
482	P0A7Q1	3	50S ribosomal protein L35;Ribosomal protein A	b1717;JW1707;rpmI	>sp|P0A7Q1|RL35_ECOLI 50S ribosomal protein L35 OS=Escherichia coli (strain K12) GN=rpmI PE=1 SV=2	8.911e-50	27.7	27.7	27.7	27.7	27.7	27.7	27.7	0	0	0	35.4	0	0	20	39349000	26162000	13187000	3920200	2393100	1527100	7073200	5444200	1629000	3484700	2745500	739170	6793200	4872000	1921200	2882500	820220	2062200	5209500	3427300	1782200	5027300	3296300	1731000	0	0	0	0	0
483	P0A7Q6	1	50S ribosomal protein L36;Ribosomal protein B	b3299;JW3261;rpmJ	>sp|P0A7Q6|RL36_ECOLI 50S ribosomal protein L36 OS=Escherichia coli (strain K12) GN=rpmJ PE=1 SV=1	1.406e-53	36.8	36.8	36.8	36.8	36.8	36.8	36.8	36.8	36.8	36.8	36.8	36.8	36.8	36.8	1473800000	790750000	683010000	86267000	33578000	52689000	174850000	115340000	59518000	142980000	78965000	64016000	239450000	154400000	85051000	67309000	7516600	59792000	51297000	7532700	43764000	103470000	49645000	53821000	67991000	30748000	37243000	80257000	48352000
484	P0A7R1	11	50S ribosomal protein L9	b4203;JW4161;rplI	>sp|P0A7R1|RL9_ECOLI 50S ribosomal protein L9 OS=Escherichia coli (strain K12) GN=rplI PE=1 SV=1	0	91.3	85.9	85.9	85.9	85.9	91.3	91.3	82.6	82.6	91.3	91.3	82.6	91.3	82.6	264360000000	127430000000	136930000000	11845000000	5871600000	5973700000	10614000000	4665100000	5949000000	12632000000	6510500000	6121000000	13049000000	6644500000	6404200000	8826000000	2877300000	5948700000	8230600000	2734700000	5495900000	13521000000	6787300000	6733200000	28213000000	13683000000	14530000000	19196000000	9303600000
485	P0A7R5	6	30S ribosomal protein S10	b3321;JW3283;nusE;rpsJ	>sp|P0A7R5|RS10_ECOLI 30S ribosomal protein S10 OS=Escherichia coli (strain K12) GN=rpsJ PE=1 SV=1	0	79.6	79.6	79.6	79.6	79.6	79.6	79.6	53.4	53.4	53.4	68.9	53.4	53.4	53.4	60359000000	36714000000	23645000000	2474000000	1569400000	904570000	2048400000	1177800000	870650000	2978500000	1885100000	1093500000	3124600000	2019500000	1105100000	1765100000	768430000	996690000	1366400000	667970000	698390000	2777600000	1806200000	971340000	4947600000	3153700000	1793900000	4382400000	2806200000
486	P0A7R9	3	30S ribosomal protein S11	b3297;JW3259;rpsK	>sp|P0A7R9|RS11_ECOLI 30S ribosomal protein S11 OS=Escherichia coli (strain K12) GN=rpsK PE=1 SV=2	7.5417e-159	52.7	52.7	52.7	52.7	52.7	52.7	52.7	19.4	52.7	19.4	52.7	19.4	19.4	52.7	29573000000	17823000000	11750000000	1085400000	579600000	505770000	965690000	501900000	463790000	764590000	462220000	302370000	1500200000	905060000	595130000	738710000	244390000	494320000	474510000	182330000	292180000	1397400000	800780000	596640000	3966500000	2368300000	1598300000	2552100000	1664800000
487	P0A7S3	5	30S ribosomal protein S12	b3342;JW3304;rpsL;strA	>sp|P0A7S3|RS12_ECOLI 30S ribosomal protein S12 OS=Escherichia coli (strain K12) GN=rpsL PE=1 SV=2	1.7938e-133	50	42.7	50	50	50	50	50	25.8	25.8	25.8	36.3	25.8	25.8	25.8	13486000000	7013400000	6473000000	948170000	493640000	454530000	863140000	387310000	475830000	463990000	223430000	240550000	1094400000	546460000	547900000	694990000	228600000	466390000	627520000	263220000	364300000	1089000000	605050000	483910000	960570000	526830000	433740000	1155600000	595690000
488	P0A7S9	9	30S ribosomal protein S13	b3298;JW3260;rpsM	>sp|P0A7S9|RS13_ECOLI 30S ribosomal protein S13 OS=Escherichia coli (strain K12) GN=rpsM PE=1 SV=2	0	89.8	89.8	83.1	89.8	89.8	61.9	89.8	62.7	61.9	61.9	61.9	62.7	61.9	62.7	82915000000	44031000000	38885000000	3270200000	1722500000	1547700000	3075600000	1290200000	1785500000	1878900000	956120000	922730000	3398800000	1664200000	1734600000	2651200000	636850000	2014300000	2685900000	1033600000	1652300000	2890300000	1406900000	1483400000	7298900000	3480400000	3818400000	6187600000	3634000000
489	P0A7T3	6	30S ribosomal protein S16	b2609;JW2590;rpsP	>sp|P0A7T3|RS16_ECOLI 30S ribosomal protein S16 OS=Escherichia coli (strain K12) GN=rpsP PE=1 SV=1	9.2685e-68	92.7	92.7	92.7	92.7	92.7	92.7	92.7	36.6	36.6	36.6	91.5	36.6	36.6	36.6	50168000000	33881000000	16288000000	1478900000	991190000	487670000	1196600000	775260000	421370000	1031400000	747940000	283430000	2195400000	1556400000	638970000	452020000	176770000	275250000	606220000	221230000	384990000	2108000000	1419100000	688920000	5079700000	3434800000	1645000000	6302200000	4540300000
490	P0A7T7	7	30S ribosomal protein S18	b4202;JW4160;rpsR	>sp|P0A7T7|RS18_ECOLI 30S ribosomal protein S18 OS=Escherichia coli (strain K12) GN=rpsR PE=1 SV=2	5.6165e-156	80	80	80	80	80	80	80	30.7	50.7	30.7	80	30.7	30.7	30.7	4996800000	2457900000	2538900000	525720000	256150000	269580000	686920000	356790000	330130000	326440000	179810000	146630000	578810000	325030000	253780000	398460000	92888000	305580000	337900000	113270000	224620000	613470000	318990000	294480000	163130000	70603000	92524000	211190000	130710000
491	P0A7U3	6	30S ribosomal protein S19	b3316;JW3278;rpsS	>sp|P0A7U3|RS19_ECOLI 30S ribosomal protein S19 OS=Escherichia coli (strain K12) GN=rpsS PE=1 SV=2	1.3352e-107	31.5	77.2	30.4	77.2	31.5	30.4	77.2	30.4	30.4	30.4	31.5	30.4	30.4	31.5	26180000000	18651000000	7528500000	1017500000	672780000	344690000	913180000	593340000	319840000	560440000	400960000	159480000	1352600000	991000000	361580000	797230000	306900000	490330000	711590000	355270000	356320000	1470300000	1072400000	397810000	1654100000	1067800000	586290000	2230900000	1657800000
492	P0A7U7	8	30S ribosomal protein S20	b0023;JW0022;rpsT	>sp|P0A7U7|RS20_ECOLI 30S ribosomal protein S20 OS=Escherichia coli (strain K12) GN=rpsT PE=1 SV=2	1.4065e-218	67.8	67.8	59.8	67.8	66.7	67.8	63.2	64.4	47.1	64.4	63.2	64.4	63.2	47.1	52708000000	29652000000	23056000000	2635100000	1373600000	1261500000	2740300000	1649900000	1090400000	1901800000	1229600000	672290000	3493700000	2134700000	1358900000	1868300000	365600000	1502700000	1435900000	331110000	1104800000	3465200000	2067100000	1398100000	3939900000	1971900000	1968000000	5352400000	3486100000
493	P0A7V0	23	30S ribosomal protein S2	b0169;JW0164;rpsB	>sp|P0A7V0|RS2_ECOLI 30S ribosomal protein S2 OS=Escherichia coli (strain K12) GN=rpsB PE=1 SV=2	0	70.1	69.3	68	70.5	70.1	68	71	49.4	55.6	49.4	60.2	49.4	44	55.6	188320000000	98957000000	89367000000	12697000000	6592100000	6105100000	10127000000	5025400000	5101700000	6732900000	3732900000	3000000000	11773000000	6412300000	5360900000	7124300000	2266900000	4857400000	6833000000	2731800000	4101200000	10972000000	5976500000	4995500000	12214000000	5605000000	6609500000	18125000000	10255000000
494	P0A7V3	14	30S ribosomal protein S3	b3314;JW3276;rpsC	>sp|P0A7V3|RS3_ECOLI 30S ribosomal protein S3 OS=Escherichia coli (strain K12) GN=rpsC PE=1 SV=2	0	64.8	61.8	61.8	61.8	61.8	61.8	64.8	34.3	29.2	34.3	55.4	34.3	34.3	34.3	88641000000	55783000000	32858000000	6399900000	3923900000	2476000000	4491400000	2564700000	1926700000	3188200000	1963700000	1224500000	7387500000	4927200000	2460300000	3939500000	1675100000	2264400000	3795400000	2082600000	1712800000	6378900000	4040200000	2338700000	5217500000	2976300000	2241300000	5622800000	3806200000
495	P0A7V8	12	30S ribosomal protein S4	b3296;JW3258;ramA;rpsD	>sp|P0A7V8|RS4_ECOLI 30S ribosomal protein S4 OS=Escherichia coli (strain K12) GN=rpsD PE=1 SV=2	0	86.9	86.9	86.9	86.9	86.9	86.9	86.9	65	51	65	75.2	51	65	65	115340000000	62807000000	52530000000	6399700000	3488200000	2911600000	6629800000	3523500000	3106300000	3605800000	2144900000	1460900000	9386800000	5392600000	3994100000	3714200000	985960000	2728200000	4038100000	1494200000	2543800000	6910200000	3895400000	3014800000	7125700000	3398900000	3726800000	8470900000	5065200000
496	P0A7W1	9	30S ribosomal protein S5	b3303;JW3265;rpsE;spc	>sp|P0A7W1|RS5_ECOLI 30S ribosomal protein S5 OS=Escherichia coli (strain K12) GN=rpsE PE=1 SV=2	4.1053e-150	93.4	93.4	93.4	90.4	90.4	93.4	93.4	52.7	58.1	52.7	85.6	58.1	52.7	52.7	88159000000	52911000000	35248000000	5102100000	3075000000	2027100000	5699900000	3233700000	2466300000	4594500000	2993500000	1601000000	5811000000	3678600000	2132300000	3154000000	1192600000	1961400000	2831700000	1209900000	1621800000	5366600000	3274100000	2092500000	5952600000	3673700000	2278900000	6293200000	4026000000
497	P0A7W7	13	30S ribosomal protein S8	b3306;JW3268;rpsH	>sp|P0A7W7|RS8_ECOLI 30S ribosomal protein S8 OS=Escherichia coli (strain K12) GN=rpsH PE=1 SV=2	0	94.6	94.6	93.8	94.6	94.6	94.6	94.6	51.5	68.5	58.5	58.5	68.5	68.5	58.5	110890000000	57452000000	53437000000	5651300000	2930300000	2721000000	5357600000	2620900000	2736700000	6962100000	3758900000	3203200000	7135800000	3903700000	3232100000	5505100000	1627800000	3877300000	3429900000	1029200000	2400600000	7363600000	3837800000	3525800000	7920500000	4229300000	3691200000	8402900000	4910500000
498	P0A7X3	11	30S ribosomal protein S9	b3230;JW3199;rpsI	>sp|P0A7X3|RS9_ECOLI 30S ribosomal protein S9 OS=Escherichia coli (strain K12) GN=rpsI PE=1 SV=2	2.29e-203	96.2	96.2	92.3	96.2	92.3	92.3	96.2	56.2	56.2	63.1	63.1	56.2	31.5	56.2	30495000000	20006000000	10489000000	1699100000	1076800000	622220000	1948100000	1219000000	729100000	1262700000	853060000	409620000	1719600000	1183400000	536210000	918390000	391220000	527170000	994910000	454030000	540880000	2028200000	1322200000	705990000	1114000000	734260000	379730000	2026600000	1422400000
499	P0A7X6	8	21K;Ribosome maturation factor rimM	b2608;JW5413;rimM;yfjA	>sp|P0A7X6|RIMM_ECOLI Ribosome maturation factor RimM OS=Escherichia coli (strain K12) GN=rimM PE=1 SV=1	0	54.9	54.4	54.9	54.9	54.9	45.6	54.9	36.8	54.9	50	54.9	36.8	31.9	45.6	4181300000	1964500000	2216800000	149190000	60868000	88325000	179510000	94498000	85013000	187850000	108980000	78872000	246300000	140300000	106000000	110940000	20960000	89975000	98593000	24521000	74072000	233740000	103210000	130540000	405000000	151810000	253190000	391710000	216860000
500	P0A7Y0	5	Ribonuclease 3;Ribonuclease III	b2567;JW2551;rnc	>sp|P0A7Y0|RNC_ECOLI Ribonuclease 3 OS=Escherichia coli (strain K12) GN=rnc PE=1 SV=1	1.2645e-141	28.3	28.3	28.3	28.3	28.3	28.3	42.5	10.2	23	10.2	15	23	23	18.1	4334600000	2204700000	2129900000	283310000	153120000	130190000	274270000	119060000	155210000	366160000	176880000	189280000	292820000	156980000	135840000	217560000	91010000	126550000	266010000	127850000	138160000	352160000	190010000	162150000	177960000	106540000	71426000	324480000	128720000
501	P0A7Y4	2	Ribonuclease H;Ribonuclease HI	b0214;dasF;herA;JW0204;rnh;rnhA;sdrA	>sp|P0A7Y4|RNH_ECOLI Ribonuclease HI OS=Escherichia coli (strain K12) GN=rnhA PE=1 SV=1	2.4866e-43	0	17.4	11.6	17.4	29	11.6	29	11.6	29	11.6	29	29	11.6	11.6	399880000	224940000	174940000	0	0	0	2356700	990260	1366500	2771300	1671500	1099900	4976700	2560500	2416300	8018200	3409700	4608500	5747900	3040200	2707700	6432800	4032500	2400300	54284000	30776000	23508000	49262000	24940000
502	P0A7Y8	2	Protein C5;Ribonuclease P protein component	b3704;JW3681;rnpA	>sp|P0A7Y8|RNPA_ECOLI Ribonuclease P protein component OS=Escherichia coli (strain K12) GN=rnpA PE=1 SV=1	5.5036e-19	0	0	13.4	20.2	0	0	0	13.4	13.4	13.4	13.4	13.4	13.4	13.4	390120000	206130000	183990000	0	0	0	0	0	0	908260	908260	0	5752300	3140700	2611600	0	0	0	0	0	0	0	0	0	52285000	28037000	24248000	34518000	18709000
503	P0A7Z0	10	Phosphoriboisomerase A;Ribose-5-phosphate isomerase A	b2914;JW5475;rpiA;ygfC	>sp|P0A7Z0|RPIA_ECOLI Ribose-5-phosphate isomerase A OS=Escherichia coli (strain K12) GN=rpiA PE=1 SV=1	8.9878e-287	67.1	67.1	67.1	67.1	67.1	67.1	67.1	53.9	58.9	33.3	63.5	34.2	38.8	49.3	28872000000	12902000000	15970000000	1816100000	823310000	992830000	1113600000	309740000	803860000	1261400000	450880000	810530000	947640000	408750000	538890000	740670000	211500000	529170000	1599900000	628260000	971610000	1587900000	737130000	850780000	2716600000	1430600000	1286000000	1768500000	832910000
504	P0A7Z4	12	DNA-directed RNA polymerase subunit alpha;RNA polymerase subunit alpha;Transcriptase subunit alpha	b3295;JW3257;pez;phs;rpoA;sez	>sp|P0A7Z4|RPOA_ECOLI DNA-directed RNA polymerase subunit alpha OS=Escherichia coli (strain K12) GN=rpoA PE=1 SV=1	0	44.7	44.7	44.7	44.7	44.7	44.7	44.7	47.7	52.3	52.3	52.3	52.3	47.7	52.3	143540000000	68634000000	74903000000	8418700000	3810500000	4608200000	9259000000	3632300000	5626700000	9650000000	4461900000	5188100000	8385300000	4102400000	4282900000	5530200000	1943100000	3587100000	6780600000	3053500000	3727100000	7143700000	3559400000	3584300000	14740000000	7314000000	7426300000	12205000000	5513800000
505	P0A800	2	DNA-directed RNA polymerase subunit omega;RNA polymerase omega subunit;Transcriptase subunit omega	b3649;JW3624;rpoZ	>sp|P0A800|RPOZ_ECOLI DNA-directed RNA polymerase subunit omega OS=Escherichia coli (strain K12) GN=rpoZ PE=1 SV=1	1.7854e-17	23.1	23.1	23.1	23.1	23.1	23.1	23.1	12.1	23.1	12.1	23.1	23.1	12.1	23.1	1888800000	1052100000	836710000	13867000	5654200	8212500	16823000	7659000	9164300	62261000	30715000	31546000	15123000	7326600	7796000	13503000	3019800	10483000	12807000	3219100	9587700	21364000	8765900	12598000	21980000	14186000	7794000	442640000	243930000
506	P0A805	11	Ribosome-recycling factor;Ribosome-releasing factor	b0172;frr;JW0167;rrf	>sp|P0A805|RRF_ECOLI Ribosome-recycling factor OS=Escherichia coli (strain K12) GN=frr PE=1 SV=1	0	83.8	83.8	87.6	83.8	87.6	83.8	87.6	62.2	70.8	58.4	83.2	70.8	54.6	67	53906000000	26398000000	27509000000	2953800000	1416200000	1537600000	2586500000	1014500000	1572000000	2417800000	1099400000	1318400000	2564300000	1234700000	1329600000	1798200000	518510000	1279700000	2188700000	768690000	1420000000	3300400000	1570900000	1729500000	3574900000	1923300000	1651500000	3882900000	2037900000
507	P0A809	6	Holliday junction ATP-dependent DNA helicase ruvA	b1861;JW1850;ruvA	>sp|P0A809|RUVA_ECOLI Holliday junction ATP-dependent DNA helicase RuvA OS=Escherichia coli (strain K12) GN=ruvA PE=1 SV=1	0	39.4	39.4	25.6	39.4	39.4	33	39.4	28.6	14.8	28.6	14.8	14.8	28.6	28.6	1606500000	785830000	820680000	124120000	79221000	44900000	74108000	27415000	46692000	59172000	24145000	35026000	110730000	46873000	63858000	70047000	27702000	42345000	178840000	106900000	71936000	204140000	92034000	112110000	304260000	123630000	180630000	26808000	9217500
508	P0A812	5	Holliday junction ATP-dependent DNA helicase ruvB	b1860;JW1849;ruvB	>sp|P0A812|RUVB_ECOLI Holliday junction ATP-dependent DNA helicase RuvB OS=Escherichia coli (strain K12) GN=ruvB PE=1 SV=1	2.8187e-47	21.4	21.4	21.4	21.4	21.4	19	21.4	29.2	29.2	29.2	29.2	29.2	29.2	29.2	1405200000	681330000	723850000	39312000	17903000	21409000	25861000	9794100	16067000	52070000	23636000	28434000	26892000	12908000	13983000	18543000	5440500	13103000	16731000	3367400	13364000	31600000	14471000	17129000	234020000	121860000	112160000	137370000	66473000
509	P0A817	18	MAT;Methionine adenosyltransferase;S-adenosylmethionine synthase	b2942;JW2909;metK;metX	>sp|P0A817|METK_ECOLI S-adenosylmethionine synthase OS=Escherichia coli (strain K12) GN=metK PE=1 SV=2	0	62.2	62.2	61.5	62.2	52.9	62.2	61.5	47.9	45.3	52.9	60.9	51.8	50.5	52.9	222520000000	100180000000	122340000000	16635000000	7407200000	9228200000	9436600000	2966900000	6469700000	12204000000	4642900000	7561100000	10798000000	4297200000	6500800000	9642100000	3341400000	6300600000	12782000000	5957600000	6824200000	13021000000	5507400000	7514000000	9023400000	4348300000	4675100000	11619000000	4987100000
510	P0A821	6	L-seryl-tRNA(Sec) selenium transferase;Selenocysteine synthase;Selenocysteinyl-tRNA(Sec) synthase	b3591;fdhA;JW3564;selA	>sp|P0A821|SELA_ECOLI L-seryl-tRNA(Sec) selenium transferase OS=Escherichia coli (strain K12) GN=selA PE=1 SV=1	1.0499e-143	10.8	10.8	16.2	10.8	10.8	10.8	10.8	13	10.8	13	15.6	8.2	13	10.8	2117000000	1171700000	945350000	144230000	83149000	61080000	92540000	45359000	47181000	112060000	50250000	61812000	88650000	51364000	37287000	118510000	52658000	65849000	100210000	48654000	51552000	96429000	54429000	42001000	178020000	114800000	63216000	198900000	114050000
511	P0A823	6	Sugar fermentation stimulation protein A	b0146;JW0142;sfs1;sfsA	>sp|P0A823|SFSA_ECOLI Sugar fermentation stimulation protein A OS=Escherichia coli (strain K12) GN=sfsA PE=1 SV=1	3.3673e-159	29.5	29.5	29.5	29.5	37.2	29.5	37.2	40.6	22.2	12.8	22.2	35.9	22.2	40.6	476000000	233240000	242760000	34007000	18367000	15640000	26887000	9545900	17341000	28289000	12334000	15955000	35637000	16623000	19015000	36818000	12427000	24390000	17208000	9153500	8054100	27957000	14907000	13050000	47426000	24394000	23031000	17183000	8938000
512	P0A825	25	Serine hydroxymethyltransferase	b2551;glyA;JW2535	>sp|P0A825|GLYA_ECOLI Serine hydroxymethyltransferase OS=Escherichia coli (strain K12) GN=glyA PE=1 SV=1	0	80.1	79.9	80.1	80.1	80.1	81.3	80.1	57.8	70.3	59.7	75.5	70.3	59.7	70.3	415760000000	203860000000	211900000000	24499000000	12153000000	12346000000	27742000000	9524800000	18218000000	25119000000	10653000000	14466000000	26894000000	12557000000	14337000000	24560000000	7835200000	16724000000	22888000000	9008300000	13880000000	27724000000	14121000000	13603000000	32188000000	18861000000	13328000000	23182000000	10679000000
513	P0A830	6	Aerobic C4-dicarboxylate transport protein	b3528;dctA;JW3496	>sp|P0A830|DCTA_ECOLI Aerobic C4-dicarboxylate transport protein OS=Escherichia coli (strain K12) GN=dctA PE=1 SV=1	5.7391e-141	7.5	5.6	5.6	7.5	7.5	9.3	7.5	12.6	10.3	12.6	10.3	8.4	10.7	10.3	461780000	264020000	197760000	22617000	6579300	16038000	29737000	9982100	19755000	9147200	3249900	5897300	18402000	7601400	10801000	12664000	1625600	11038000	77350000	66993000	10357000	15477000	5651700	9824800	27234000	10636000	16599000	12796000	6514200
514	P0A832	4	Small protein B;SsrA-binding protein	b2620;JW2601;smpB;smqB	>sp|P0A832|SSRP_ECOLI SsrA-binding protein OS=Escherichia coli (strain K12) GN=smpB PE=1 SV=2	0	11.2	11.2	11.2	11.2	11.2	11.2	36.9	21.2	6.2	21.2	6.2	31.9	15	31.9	991510000	546050000	445460000	170490000	93166000	77327000	99979000	40935000	59045000	58014000	28268000	29746000	62766000	51727000	11039000	96600000	33639000	62961000	102000000	53483000	48517000	169230000	99959000	69275000	15816000	8571300	7244300	20014000	9697600
515	P0A836	17	Succinyl-CoA ligase [ADP-forming] subunit beta;Succinyl-CoA synthetase subunit beta	b0728;JW0717;sucC	>sp|P0A836|SUCC_ECOLI Succinyl-CoA ligase [ADP-forming] subunit beta OS=Escherichia coli (strain K12) GN=sucC PE=1 SV=1	0	60.3	60.3	60.3	57.7	60.3	57.7	60.3	56.2	55.9	56.2	55.9	48.5	55.9	56.2	105600000000	56221000000	49377000000	5517100000	2662100000	2855000000	6110600000	3128600000	2982000000	5830000000	3437500000	2392500000	6203200000	3653000000	2550200000	4026900000	1193800000	2833000000	3723100000	1733000000	1990100000	5163700000	2649500000	2514200000	9421900000	4804300000	4617600000	7660700000	4363700000
516	P0A840	3	5/3-nucleotidase;Exopolyphosphatase;Multifunctional protein surE;Nucleoside monophosphate phosphohydrolase;Stationary-phase survival protein surE	b2744;JW2714;surE;ygbC	>sp|P0A840|SURE_ECOLI 5/3-nucleotidase SurE OS=Escherichia coli (strain K12) GN=surE PE=1 SV=1	2.4644e-125	17	17	17	17	17	17	17	24.1	24.1	24.1	24.1	24.1	24.1	24.1	1111200000	583720000	527500000	49321000	24577000	24744000	39439000	14647000	24792000	35164000	16207000	18957000	49078000	24143000	24935000	28944000	10372000	18573000	21481000	10315000	11166000	39554000	19784000	19769000	145210000	79086000	66127000	101790000	46917000
517	P0A847	10	Guanine insertion enzyme;Queuine tRNA-ribosyltransferase;tRNA-guanine transglycosylase	b0406;JW0396;tgt	>sp|P0A847|TGT_ECOLI Queuine tRNA-ribosyltransferase OS=Escherichia coli (strain K12) GN=tgt PE=1 SV=1	0	44	46.9	55.5	46.9	36.5	28.5	41.3	43.5	29.3	43.7	37.9	34.9	37.9	29.3	8178700000	4069900000	4108900000	471220000	202290000	268920000	479330000	230230000	249090000	377690000	185840000	191850000	282130000	138620000	143510000	131760000	28990000	102770000	152740000	37654000	115090000	180700000	79311000	101390000	1092100000	466150000	625950000	756100000	468820000
518	P0A850	25	Trigger factor	b0436;JW0426;tig	>sp|P0A850|TIG_ECOLI Trigger factor OS=Escherichia coli (strain K12) GN=tig PE=1 SV=1	0	78.2	78.2	78	78.2	78.2	78.2	78.2	61.6	63.4	61.6	81.7	66.2	51.6	67.8	326500000000	153390000000	173110000000	22396000000	10933000000	11463000000	20849000000	9468600000	11380000000	22970000000	12261000000	10709000000	21558000000	11154000000	10404000000	19997000000	4989700000	15007000000	14506000000	3999300000	10506000000	20931000000	10472000000	10459000000	30276000000	13963000000	16313000000	16232000000	8642100000
519	P0A853	23	L-tryptophan indole-lyase;Tryptophanase	b3708;ind;JW3686;tnaA	>sp|P0A853|TNAA_ECOLI Tryptophanase OS=Escherichia coli (strain K12) GN=tnaA PE=1 SV=1	0	31.2	43.3	41.8	34.6	32.7	49	34.8	40.1	35.5	40.1	32.9	28.9	43.5	29.9	24288000000	19535000000	4752600000	350600000	19053000	331540000	456110000	35703000	420400000	266390000	22747000	243640000	312660000	28504000	284150000	457340000	25915000	431420000	10590000000	10445000000	144900000	231620000	20753000	210860000	427950000	25023000	402920000	314090000	24783000
520	P0A855	7	Protein tolB	b0740;JW5100;tolB	>sp|P0A855|TOLB_ECOLI Protein TolB OS=Escherichia coli (strain K12) GN=tolB PE=1 SV=1	0	28.6	28.6	28.6	28.6	28.6	30.5	30.5	18.4	20.2	20.2	30.5	20.2	20.2	20.2	15972000000	7206600000	8765800000	1376000000	622230000	753750000	1055800000	358690000	697100000	1148000000	485940000	662050000	806770000	375230000	431540000	697940000	182530000	515410000	838450000	334840000	503620000	939640000	425280000	514360000	1089400000	540940000	548450000	1045300000	455090000
521	P0A858	15	Triosephosphate isomerase;Triose-phosphate isomerase	b3919;JW3890;tpi;tpiA	>sp|P0A858|TPIS_ECOLI Triosephosphate isomerase OS=Escherichia coli (strain K12) GN=tpiA PE=1 SV=1	0	80.4	80.4	78	80.4	78	78	80.4	63.9	63.9	63.9	91.4	63.9	63.9	80.4	74514000000	43887000000	30626000000	3739900000	2102200000	1637700000	2787500000	1372800000	1414700000	3556200000	1989900000	1566300000	4092700000	2342100000	1750500000	2540600000	917210000	1623400000	2486300000	1229300000	1257000000	3774700000	2142200000	1632500000	8062200000	5104700000	2957500000	5028300000	3126500000
522	P0A862	8	Scavengase P20;Thiol peroxidase	b1324;JW1317;tpx;yzzJ	>sp|P0A862|TPX_ECOLI Thiol peroxidase OS=Escherichia coli (strain K12) GN=tpx PE=1 SV=2	0	39.9	39.3	39.9	39.9	39.9	39.9	39.9	38.7	38.7	38.7	38.7	38.7	38.7	38.7	245570000000	117300000000	128260000000	12652000000	6031700000	6619900000	9808800000	2918100000	6890700000	9073800000	3368400000	5705400000	9500400000	4163900000	5336500000	7978300000	2196300000	5782000000	7450400000	2994400000	4456000000	12065000000	5769900000	6295200000	17026000000	9474700000	7550800000	14593000000	6123500000
523	P0A867	17	Transaldolase A	b2464;JW2448;talA	>sp|P0A867|TALA_ECOLI Transaldolase A OS=Escherichia coli (strain K12) GN=talA PE=1 SV=1	0	80.1	80.1	80.1	80.1	80.1	80.1	80.1	78.2	62.7	78.2	74.4	77.8	62.3	74.1	114470000000	54392000000	60080000000	6449900000	3212700000	3237200000	4389700000	1196300000	3193300000	5163600000	1714200000	3449400000	6008700000	2449600000	3559100000	4435600000	1661500000	2774100000	5668500000	3083700000	2584800000	6388000000	2865700000	3522200000	10785000000	5554800000	5230300000	6757400000	2548400000
524	P0A870	15	Transaldolase B	b0008;JW0007;talB;yaaK	>sp|P0A870|TALB_ECOLI Transaldolase B OS=Escherichia coli (strain K12) GN=talB PE=1 SV=2	0	79.8	68.5	79.8	79.8	79.8	79.8	79.8	79.8	68.5	79.8	76	79.8	68.5	79.8	218610000000	113920000000	104690000000	15124000000	7985900000	7137800000	8508200000	3458600000	5049700000	11019000000	5188700000	5830200000	12379000000	6513000000	5865800000	7496000000	2576200000	4919800000	9530000000	4935000000	4595000000	14390000000	7810600000	6579500000	21472000000	11809000000	9662500000	12891000000	5991400000
525	P0A873	3	M1G-methyltransferase;tRNA (guanine-N(1)-)-methyltransferase;tRNA [GM37] methyltransferase	b2607;JW2588;trmD	>sp|P0A873|TRMD_ECOLI tRNA (guanine-N(1)-)-methyltransferase OS=Escherichia coli (strain K12) GN=trmD PE=1 SV=1	4.3761e-214	9.4	9.4	9.4	9.4	9.4	9.4	9.4	5.5	5.5	17.6	17.6	5.5	5.5	5.5	438740000	249330000	189420000	31638000	17882000	13756000	15796000	8051400	7744700	26046000	14747000	11300000	32330000	19776000	12553000	18641000	8798500	9843000	14000000	7738100	6261700	27583000	16782000	10801000	42544000	23497000	19047000	23712000	13301000
526	P0A877	12	Tryptophan synthase alpha chain	b1260;JW1252;trpA	>sp|P0A877|TRPA_ECOLI Tryptophan synthase alpha chain OS=Escherichia coli (strain K12) GN=trpA PE=1 SV=1	0	44.4	43.7	43.7	44.4	46.3	46.3	46.3	43.7	43.7	43.7	43.7	43.7	43.7	43.7	208200000000	115200000000	92998000000	15134000000	9348500000	5785500000	5927400000	1054200000	4873100000	7582300000	2046500000	5535800000	10318000000	4006700000	6311000000	9774000000	4863800000	4910100000	11750000000	7540200000	4210100000	14253000000	7793700000	6459000000	19246000000	12164000000	7081600000	6622000000	1862200000
527	P0A879	16	Tryptophan synthase beta chain	b1261;JW1253;trpB	>sp|P0A879|TRPB_ECOLI Tryptophan synthase beta chain OS=Escherichia coli (strain K12) GN=trpB PE=1 SV=2	0	58.7	56.7	49.4	48.4	56.7	58.7	47.4	41.6	38.8	38.8	46.3	41.6	44.3	41.6	297860000000	159980000000	137880000000	20153000000	12084000000	8069600000	9908200000	1985900000	7922300000	10095000000	2812300000	7282900000	12920000000	5037100000	7882500000	14466000000	7704300000	6761400000	14584000000	8516900000	6067300000	15580000000	8460300000	7120100000	29138000000	18332000000	10806000000	12604000000	3788400000
528	P0A881	4	Trp operon repressor	b4393;JW4356;rtrY;trpR	>sp|P0A881|TRPR_ECOLI Trp operon repressor OS=Escherichia coli (strain K12) GN=trpR PE=1 SV=2	1.139e-193	16.7	16.7	16.7	16.7	0	16.7	16.7	57.4	40.7	57.4	55.6	40.7	57.4	55.6	3146600000	1681100000	1465500000	9780900	3156900	6624000	7030600	1621400	5409200	11805000	5614000	6190800	13533000	7843400	5689700	0	0	0	7101700	0	7101700	12979000	5463500	7515600	596980000	347430000	249550000	180900000	82004000
529	P0A884	7	Thymidylate synthase	b2827;JW2795;thyA	>sp|P0A884|TYSY_ECOLI Thymidylate synthase OS=Escherichia coli (strain K12) GN=thyA PE=1 SV=1	1.0773e-99	50.8	50.8	38.6	50.8	50.8	41.7	50.8	47.7	47.7	47.7	47.7	36.4	47.7	47.7	3629400000	2145000000	1484500000	328560000	209510000	119050000	136170000	55360000	80810000	105500000	55460000	50040000	192390000	111540000	80848000	150220000	69863000	80355000	86595000	44838000	41757000	211120000	128400000	82721000	354270000	234890000	119380000	254460000	128630000
530	P0A887	13	Ubiquinone/menaquinone biosynthesis methyltransferase ubiE	b3833;JW5581;ubiE;yigO	>sp|P0A887|UBIE_ECOLI Ubiquinone/menaquinone biosynthesis methyltransferase ubiE OS=Escherichia coli (strain K12) GN=ubiE PE=1 SV=1	0	77.3	77.7	77.3	77.7	77.7	77.3	61	73.7	73.7	73.7	73.7	73.7	73.3	73.7	12105000000	7923600000	4181100000	486860000	321470000	165390000	309110000	180580000	128530000	516640000	358300000	158340000	527030000	353120000	173900000	200600000	72863000	127740000	213130000	105870000	107260000	442010000	309640000	132370000	1732400000	1120300000	612090000	1548500000	1066200000
531	P0A894	7	UPF0042 nucleotide-binding protein yhbJ	b3205;JW3172;yhbJ	>sp|P0A894|YHBJ_ECOLI UPF0042 nucleotide-binding protein YhbJ OS=Escherichia coli (strain K12) GN=yhbJ PE=1 SV=1	8.3963e-114	35.9	35.9	27.5	35.9	35.9	27.5	35.9	20.4	20.4	20.4	27.1	20.4	17.3	20.4	3023700000	1891900000	1131800000	189690000	127340000	62350000	117500000	42890000	74605000	104500000	51218000	53277000	149960000	84938000	65019000	105300000	50978000	54325000	98180000	65206000	32974000	149680000	99983000	49697000	541720000	359180000	182550000	337930000	169150000
532	P0A8A0	9	UPF0082 protein yebC	b1864;JW1853;yebC	>sp|P0A8A0|YEBC_ECOLI Probable transcriptional regulatory protein YebC OS=Escherichia coli (strain K12) GN=yebC PE=1 SV=1	0	47.6	35	35	35	35	35	47.6	31.3	30.9	30.9	30.9	30.9	31.3	30.9	25741000000	13368000000	12373000000	1539600000	858330000	681280000	1040900000	460460000	580420000	909400000	472920000	436480000	1547300000	846860000	700480000	905190000	268640000	636550000	594230000	223190000	371050000	1641200000	917380000	723850000	2422400000	1415000000	1007400000	1569700000	773950000
533	P0A8A2	7	UPF0082 protein yeeN	b1983;JW1964;yeeN	>sp|P0A8A2|YEEN_ECOLI Probable transcriptional regulatory protein YeeN OS=Escherichia coli (strain K12) GN=yeeN PE=1 SV=1	3.5577e-109	15.5	18.9	14.7	34.5	18.9	18.9	15.5	29	15.5	25.6	25.6	18.9	15.5	25.6	3093900000	1566300000	1527600000	121090000	55749000	65338000	143770000	58992000	84776000	126200000	62832000	63371000	204730000	105580000	99150000	109160000	24852000	84311000	88775000	23385000	65390000	188110000	91469000	96640000	294250000	168830000	125410000	270980000	143530000
534	P0A8A4	5	Putative phosphotransferase ydiA	b1703;JW1693;ydiA	>sp|P0A8A4|PSRP_ECOLI Phosphoenolpyruvate synthase regulatory protein OS=Escherichia coli (strain K12) GN=ppsR PE=1 SV=1	4.4316e-80	44.8	14.1	14.1	26.7	14.1	14.1	40.4	32.1	18.4	32.1	32.1	14.1	32.1	18.4	1695400000	897250000	798130000	83379000	50146000	33233000	18800000	6739400	12061000	34371000	14214000	20157000	73595000	31883000	41712000	25473000	11702000	13771000	23829000	11098000	12730000	79907000	49117000	30791000	324310000	193460000	130860000	94915000	39782000
535	P0A8A8	4	Ribosome maturation factor rimP	b3170;JW5533;rimP;yhbC	>sp|P0A8A8|RIMP_ECOLI Ribosome maturation factor RimP OS=Escherichia coli (strain K12) GN=rimP PE=1 SV=2	5.2614e-163	18.7	21.3	21.3	26	21.3	16.7	14	21.3	16.7	21.3	21.3	21.3	21.3	21.3	1872900000	897020000	975870000	5977800	1883300	4094500	56060000	25470000	30590000	120040000	62816000	57221000	22210000	2200700	20009000	40537000	7741900	32795000	43259000	15187000	28072000	5477700	2266800	3210900	117320000	68895000	48422000	286820000	150150000
536	P0A8B2	7	UPF0115 protein yfcN	b2331;JW2328;yfcN	>sp|P0A8B2|YFCN_ECOLI UPF0115 protein YfcN OS=Escherichia coli (strain K12) GN=yfcN PE=3 SV=1	4.0108e-197	44.3	55.2	44.3	51.4	44.3	44.3	55.2	56.8	56.8	45.4	30.1	30.6	56.8	56.8	1653400000	911560000	741820000	61510000	33984000	27525000	60468000	25305000	35162000	39576000	19765000	19811000	81745000	45414000	36332000	51567000	15768000	35799000	31577000	9965400	21612000	51131000	27193000	23938000	289240000	176390000	112860000	231980000	131870000
537	P0A8B5	5	UPF0133 protein ybaB	b0471;JW0460;ybaB	>sp|P0A8B5|YBAB_ECOLI Nucleoid-associated protein YbaB OS=Escherichia coli (strain K12) GN=ybaB PE=1 SV=1	9.9503e-256	81.7	81.7	81.7	81.7	81.7	81.7	81.7	60.6	60.6	60.6	60.6	53.2	60.6	60.6	9211000000	4463800000	4747300000	620140000	287610000	332520000	386380000	143580000	242790000	352010000	160420000	191590000	558090000	273040000	285050000	361560000	103940000	257620000	272130000	100840000	171300000	632810000	335480000	297330000	949220000	497110000	452110000	659360000	305410000
538	P0A8D0	8	Transcriptional repressor nrdR	b0413;JW0403;nrdR;ybaD	>sp|P0A8D0|NRDR_ECOLI Transcriptional repressor NrdR OS=Escherichia coli (strain K12) GN=nrdR PE=1 SV=1	3.4194e-224	62.4	62.4	55	62.4	43.6	35.6	51	38.9	38.9	46.3	27.5	34.9	38.9	46.3	1967300000	1084000000	883350000	163080000	79864000	83214000	143420000	73694000	69722000	128370000	77462000	50912000	174960000	111840000	63122000	74917000	16004000	58913000	47819000	7525200	40294000	190400000	104410000	85987000	207340000	136750000	70590000	113170000	68839000
539	P0A8D3	3	UPF0178 protein yaiI	b0387;JW0378;yaiI	>sp|P0A8D3|YAII_ECOLI UPF0178 protein YaiI OS=Escherichia coli (strain K12) GN=yaiI PE=1 SV=1	2.4667e-07	0	0	0	0	6.6	0	0	9.9	0	9.2	9.2	9.9	9.9	9.9	31456000	27711000	3745100	0	0	0	0	0	0	0	0	0	0	0	0	0	0	0	0	0	0	0	0	0	4380200	2662300	1718000	0	0
540	P0A8D6	3	UPF0189 protein ymdB	b1045;JW1032;ymdB	>sp|P0A8D6|YMDB_ECOLI O-acetyl-ADP-ribose deacetylase OS=Escherichia coli (strain K12) GN=ymdB PE=1 SV=1	3.7043e-67	41.8	28.2	41.8	41.8	41.8	28.2	41.8	41.8	41.8	41.8	41.8	41.8	41.8	41.8	2638800000	1443800000	1195000000	98128000	53687000	44441000	5855600	1044100	4811500	18166000	7375800	10790000	53776000	21895000	31881000	69731000	31270000	38462000	41874000	19396000	22478000	79451000	41758000	37693000	449440000	259600000	189840000	168440000	74843000
541	P0A8E1	7	UPF0227 protein ycfP	b1108;JW5158;ycfP	>sp|P0A8E1|YCFP_ECOLI UPF0227 protein YcfP OS=Escherichia coli (strain K12) GN=ycfP PE=3 SV=1	2.6249e-200	43.9	66.1	66.1	66.1	43.9	43.9	43.9	60.6	60.6	60.6	66.1	60.6	60.6	38.3	8701800000	4389700000	4312000000	505750000	260890000	244870000	515880000	222060000	293820000	469610000	231230000	238380000	500270000	263470000	236800000	408680000	141930000	266750000	229210000	52008000	177200000	458110000	225200000	232910000	645660000	346550000	299110000	732550000	427190000
542	P0A8E5	3	UPF0231 protein yacL	b0119;JW0115;yacL	>sp|P0A8E5|YACL_ECOLI UPF0231 protein YacL OS=Escherichia coli (strain K12) GN=yacL PE=3 SV=1	1.677e-38	25.8	25.8	25.8	25.8	25.8	25.8	25.8	41.7	41.7	41.7	41.7	41.7	41.7	41.7	1425700000	668120000	757610000	40026000	19761000	20265000	75290000	31280000	44009000	62468000	30391000	32077000	83146000	45887000	37259000	44167000	9924100	34243000	54399000	21800000	32600000	69287000	32144000	37144000	130000000	55921000	74079000	158080000	71500000
543	P0A8E7	6	UPF0234 protein yajQ	b0426;JW5058;yajQ	>sp|P0A8E7|YAJQ_ECOLI UPF0234 protein YajQ OS=Escherichia coli (strain K12) GN=yajQ PE=1 SV=2	0	57.1	57.1	57.1	57.1	57.1	57.1	57.1	57.1	51.5	57.1	57.1	51.5	57.1	51.5	97257000000	44802000000	52455000000	4752400000	2358400000	2393900000	4415800000	1492300000	2923500000	4545200000	1819800000	2725400000	4367500000	2072100000	2295400000	3378500000	1034500000	2344000000	2502800000	831900000	1670900000	3649700000	1737600000	1912100000	9705600000	4945100000	4760500000	8621700000	3846200000
544	P0A8F0	7	UMP pyrophosphorylase;UPRTase;Uracil phosphoribosyltransferase	b2498;JW2483;upp;uraP	>sp|P0A8F0|UPP_ECOLI Uracil phosphoribosyltransferase OS=Escherichia coli (strain K12) GN=upp PE=1 SV=1	0	66.8	66.8	66.8	63.5	63.5	63.5	66.8	48.6	48.6	48.6	63.5	48.6	48.6	48.6	43678000000	21923000000	21755000000	2138600000	1094400000	1044200000	2516000000	1611700000	904280000	2738600000	1856700000	881850000	2935000000	1855000000	1080000000	1307500000	403580000	903960000	1307500000	496640000	810870000	2061600000	1093800000	967860000	4467400000	1754200000	2713200000	4789400000	2884900000
545	P0A8F4	11	Cytidine monophosphokinase;Uridine kinase;Uridine monophosphokinase	b2066;JW2051;udk	>sp|P0A8F4|URK_ECOLI Uridine kinase OS=Escherichia coli (strain K12) GN=udk PE=3 SV=1	5.9402e-211	77.5	68.1	77.5	77.5	77.5	77.5	77.5	74.2	74.2	73.7	73.7	64.8	74.2	60.1	5181200000	2711100000	2470100000	234030000	112770000	121260000	180410000	76131000	104280000	249290000	121010000	128280000	238260000	118980000	119280000	143380000	42962000	100420000	144710000	39587000	105130000	313070000	142150000	170920000	619240000	356810000	262430000	476890000	263590000
546	P0A8F8	15	Excinuclease ABC subunit B;UvrABC system protein B	b0779;JW0762;uvrB	>sp|P0A8F8|UVRB_ECOLI UvrABC system protein B OS=Escherichia coli (strain K12) GN=uvrB PE=1 SV=2	0	32.8	33.9	32.8	30.9	32.8	32.8	32.8	30.2	29.1	28.5	27.2	25	26.4	30.2	13981000000	6701900000	7279200000	1376800000	729530000	647280000	1092700000	340590000	752120000	931660000	403880000	527780000	866030000	432910000	433120000	1192800000	462070000	730710000	1209300000	525910000	683370000	1224600000	598650000	625950000	983110000	566400000	416720000	466890000	215260000
547	P0A8G0	13	Excinuclease ABC subunit C;UvrABC system protein C	b1913;JW1898;uvrC	>sp|P0A8G0|UVRC_ECOLI UvrABC system protein C OS=Escherichia coli (strain K12) GN=uvrC PE=1 SV=1	7.0081e-119	20.3	24.3	15.2	18	22	22	24.3	18.7	21	22.3	16.6	24.6	20	18.7	1740100000	1076600000	663470000	139060000	90401000	48656000	150330000	91905000	58429000	34779000	22975000	11804000	35920000	18836000	17084000	66017000	31307000	34711000	43981000	19933000	24048000	127130000	79748000	47377000	125180000	71345000	53832000	85298000	50803000
548	P0A8G3	19	Glucuronate isomerase;Uronate isomerase;Uronic isomerase	b3092;JW3063;uxaC;ygjX;ygjY;ygjZ	>sp|P0A8G3|UXAC_ECOLI Uronate isomerase OS=Escherichia coli (strain K12) GN=uxaC PE=2 SV=1	0	80.4	76.4	80.4	83.8	83.8	83.8	73	76.6	48.7	67.9	61.5	71.7	69.6	59.4	78632000000	34881000000	43751000000	4793700000	2011200000	2782500000	3417700000	256360000	3161300000	2752600000	331850000	2420700000	3114600000	618760000	2495900000	5293500000	2104800000	3188800000	9831600000	7582200000	2249400000	4114100000	1587900000	2526200000	7251200000	2278900000	4972300000	2246300000	213150000
549	P0A8G6	3	Flavoprotein wrbA;Trp repressor-binding protein	b1004;JW0989;wrbA	>sp|P0A8G6|WRBA_ECOLI Flavoprotein WrbA OS=Escherichia coli (strain K12) GN=wrbA PE=1 SV=2	2.8371e-36	23.7	23.7	23.7	23.7	23.7	23.7	23.7	19.2	19.2	19.2	23.7	23.7	19.2	23.7	14740000000	6282400000	8457900000	1490100000	586080000	904010000	1218300000	363850000	854450000	1298900000	553110000	745770000	1155800000	425990000	729770000	1183400000	420460000	762890000	1406100000	706390000	699710000	1577300000	614300000	963020000	889010000	434470000	454540000	571600000	223210000
550	P0A8H6	6	UPF0241 protein yihI	b3866;JW3837;yihI	>sp|P0A8H6|YIHI_ECOLI Der GTPase-activating protein YihI OS=Escherichia coli (strain K12) GN=yihI PE=1 SV=1	1.2092e-133	37.9	26	26	37.9	26	20.1	26	11.8	21.3	18.3	18.3	11.8	11.8	27.8	2141600000	888530000	1253000000	15105000	1334900	13770000	20803000	2713500	18089000	20944000	5585200	15359000	64516000	18346000	46169000	52693000	6567600	46126000	10059000	893930	9164600	73445000	14869000	58577000	473420000	212680000	260740000	225590000	115270000
551	P0A8I1	6	Putative Holliday junction resolvase	b2949;JW2916;yqgF	>sp|P0A8I1|RUVX_ECOLI Putative Holliday junction resolvase OS=Escherichia coli (strain K12) GN=yqgF PE=1 SV=1	2.6393e-52	35.5	47.1	47.1	47.1	47.1	11.6	47.1	39.9	27.5	50.7	54.3	39.1	60.1	39.9	1373100000	706870000	666210000	10258000	5011100	5246700	18587000	5820800	12767000	22520000	11220000	11300000	26228000	16169000	10059000	7639700	751790	6887900	8916300	2424500	6491800	20583000	11972000	8611600	243550000	126980000	116570000	105340000	53225000
552	P0A8I3	11	UPF0246 protein yaaA	b0006;JW0005;yaaA	>sp|P0A8I3|YAAA_ECOLI UPF0246 protein YaaA OS=Escherichia coli (strain K12) GN=yaaA PE=1 SV=1	9.0333e-123	43.4	38.4	38.4	43.4	38.4	29.5	38.4	35.3	39.9	55	50	49.2	34.9	55	5034200000	3288300000	1745900000	387310000	282030000	105280000	182400000	90049000	92350000	251520000	129710000	121810000	303230000	206310000	96924000	155640000	77516000	78122000	102030000	40564000	61468000	251960000	172740000	79222000	426850000	300980000	125870000	322770000	199860000
553	P0A8I5	6	tRNA (guanine-N(7)-)-methyltransferase;tRNA(m7G46)-methyltransferase	b2960;JW2927;trmB;trmI;yggH	>sp|P0A8I5|TRMB_ECOLI tRNA (guanine-N(7)-)-methyltransferase OS=Escherichia coli (strain K12) GN=trmB PE=1 SV=1	1.394e-89	43.5	43.5	43.5	43.5	30.5	34.7	43.5	43.9	43.9	43.9	49.4	25.1	43.9	25.1	2876000000	1525300000	1350700000	78287000	28951000	49337000	103640000	52716000	50924000	119240000	72590000	46647000	168730000	104240000	64494000	52683000	11654000	41028000	64955000	29436000	35519000	94948000	36698000	58250000	277630000	151890000	125740000	243370000	136960000
554	P0A8I8	9	23S rRNA m3Psi1915 methyltransferase;Ribosomal RNA large subunit methyltransferase H;rRNA (pseudouridine-N3-)-methyltransferase rlmH	b0636;JW0631;rlmH;ybeA	>sp|P0A8I8|RLMH_ECOLI Ribosomal RNA large subunit methyltransferase H OS=Escherichia coli (strain K12) GN=rlmH PE=1 SV=1	2.4485e-77	34.8	44.5	31	22.6	36.1	36.1	22.6	47.7	47.7	56.1	66.5	50.3	41.9	63.2	691290000	402020000	289270000	26084000	16290000	9793400	29501000	16891000	12610000	20221000	14089000	6133000	15322000	9544100	5778000	15847000	5508400	10339000	8921400	3067000	5854400	15559000	9666600	5892500	88206000	50863000	37344000	74758000	42563000
555	P0A8J2	4	Primosomal protein 1;Primosomal protein I	b4362;dnaT;JW4326	>sp|P0A8J2|DNAT_ECOLI Primosomal protein 1 OS=Escherichia coli (strain K12) GN=dnaT PE=1 SV=2	4.0987e-33	26.8	26.8	30.2	40.8	26.8	0	40.8	46.4	19.6	35.8	19.6	19.6	46.4	32.4	401280000	206950000	194340000	2427100	1105400	1321700	5437300	2105500	3331800	11135000	4990000	6144800	20394000	9914600	10479000	4046000	938990	3107000	0	0	0	13784000	7057300	6727000	37604000	19914000	17691000	68561000	33434000
556	P0A8J4	5	UPF0250 protein ybeD	b0631;JW0626;ybeD	>sp|P0A8J4|YBED_ECOLI UPF0250 protein YbeD OS=Escherichia coli (strain K12) GN=ybeD PE=1 SV=1	1.9607e-137	90.8	90.8	90.8	56.3	90.8	90.8	56.3	95.4	95.4	95.4	95.4	95.4	95.4	95.4	23128000000	12250000000	10878000000	586150000	259670000	326480000	482730000	140450000	342280000	660450000	310420000	350020000	164540000	73880000	90658000	265610000	65070000	200540000	262660000	52514000	210140000	182250000	82772000	99480000	3324700000	2141300000	1183400000	3328400000	1598900000
557	P0A8J8	14	ATP-dependent RNA helicase rhlB	b3780;JW3753;mmrA;rhlB	>sp|P0A8J8|RHLB_ECOLI ATP-dependent RNA helicase RhlB OS=Escherichia coli (strain K12) GN=rhlB PE=1 SV=2	8.0768e-197	57.7	45.1	44.9	51.3	57.7	51.3	52.7	54.4	48	52	54.4	54.4	51.8	54.4	15687000000	10030000000	5657100000	705130000	467470000	237660000	561120000	290770000	270350000	491780000	306350000	185420000	488430000	329470000	158960000	567600000	302360000	265250000	343850000	161610000	182240000	417040000	257290000	159750000	2324000000	1618600000	705410000	1165000000	739430000
558	P0A8K1	11	Phosphatidylserine decarboxylase alpha chain;Phosphatidylserine decarboxylase beta chain;Phosphatidylserine decarboxylase proenzyme	b4160;JW4121;psd	>sp|P0A8K1|PSD_ECOLI Phosphatidylserine decarboxylase proenzyme OS=Escherichia coli (strain K12) GN=psd PE=1 SV=1	9.7891e-169	31.7	30.7	19.3	32.9	32.9	45.3	32.9	18	18	27.6	30.7	27.6	14.9	30.7	3149200000	1591900000	1557300000	204660000	107690000	96968000	152010000	52810000	99197000	89449000	35973000	53476000	200290000	96951000	103330000	176840000	70895000	105940000	311370000	191360000	120020000	194640000	103720000	90919000	206640000	93401000	113240000	142020000	61108000
559	P0A8K5	3	UPF0253 protein yaeP	b4406;JW0185;yaeP	>sp|P0A8K5|YAEP_ECOLI UPF0253 protein YaeP OS=Escherichia coli (strain K12) GN=yaeP PE=1 SV=1	1.9573e-35	0	0	0	0	27.3	0	27.3	71.2	71.2	71.2	71.2	71.2	71.2	37.9	1101000000	532610000	568390000	0	0	0	0	0	0	0	0	0	0	0	0	76219000	30669000	45550000	0	0	0	7823200	2925600	4897600	230260000	97142000	133120000	74186000	33822000
560	P0A8L1	12	Serine--tRNA ligase;Seryl-tRNA synthetase;Seryl-tRNA(Ser/Sec) synthetase	b0893;JW0876;serS	>sp|P0A8L1|SYS_ECOLI Serine--tRNA ligase OS=Escherichia coli (strain K12) GN=serS PE=1 SV=1	0	39.8	39.8	39.8	39.8	39.8	39.8	39.8	23.7	23.3	28.4	35.3	30.5	23.7	30.5	41844000000	21238000000	20606000000	2917000000	1454100000	1462900000	2722400000	833390000	1889000000	2560900000	1017000000	1543900000	2464000000	1078200000	1385800000	2906100000	1168200000	1737900000	2904400000	1512000000	1392300000	2895200000	1380600000	1514600000	4214100000	2479800000	1734400000	1189300000	461650000
561	P0A8L7	1	UPF0263 protein yciU	b1248;JW1240;yciU	>sp|P0A8L7|YCIU_ECOLI UPF0263 protein YciU OS=Escherichia coli (strain K12) GN=yciU PE=1 SV=1	2.5569e-48	7.3	7.3	7.3	7.3	0	0	7.3	7.3	7.3	7.3	7.3	7.3	7.3	7.3	0	0	0	0	0	0	0	0	0	0	0	0	0	0	0	0	0	0	0	0	0	0	0	0	0	0	0	0	0
562	P0A8M0	8	Asparagine--tRNA ligase;Asparaginyl-tRNA synthetase	asnS;b0930;JW0913;tss	>sp|P0A8M0|SYN_ECOLI Asparagine--tRNA ligase OS=Escherichia coli (strain K12) GN=asnS PE=1 SV=2	0	27.7	27.7	27.7	27.7	27.7	27.7	27.7	27.7	27.7	32.2	27.7	27.7	28.3	32.2	33645000000	20217000000	13429000000	1593800000	1032500000	561360000	1290800000	601360000	689410000	1560600000	865080000	695520000	1716800000	1032900000	683920000	1404700000	723200000	681530000	1625700000	1057100000	568590000	1454900000	918220000	536720000	3548000000	2205800000	1342200000	2416200000	1170100000
563	P0A8M3	25	Threonine--tRNA ligase;Threonyl-tRNA synthetase	b1719;JW1709;thrS	>sp|P0A8M3|SYT_ECOLI Threonine--tRNA ligase OS=Escherichia coli (strain K12) GN=thrS PE=1 SV=1	0	51.9	50.8	52	52	51.9	52	52	35.2	35.2	38.8	44.4	40	28.8	40	51173000000	29094000000	22078000000	4112000000	2462300000	1649700000	3630000000	1652100000	1977900000	3480200000	1828700000	1651500000	1525600000	907410000	618170000	2826900000	1315000000	1511800000	2830900000	1407500000	1423400000	3639500000	2172600000	1466900000	3253400000	1958400000	1294900000	2970600000	1626500000
564	P0A8M6	11	UPF0265 protein yeeX	b2007;JW1989;yeeX	>sp|P0A8M6|YEEX_ECOLI UPF0265 protein YeeX OS=Escherichia coli (strain K12) GN=yeeX PE=1 SV=1	0	74.3	74.3	73.4	74.3	76.1	76.1	76.1	48.6	62.4	63.3	67.9	63.3	48.6	62.4	72861000000	37759000000	35103000000	4525700000	2278300000	2247500000	4150600000	1481600000	2668900000	3497600000	1532100000	1965500000	6379100000	3114900000	3264200000	4374500000	1677100000	2697400000	5764200000	3522800000	2241400000	4529400000	2309800000	2219600000	4439800000	2576800000	1863000000	3571400000	1739900000
565	P0A8N0	5	UPF0268 protein ycbG	b0956;JW0939;ycbG	>sp|P0A8N0|MATP_ECOLI Macrodomain Ter protein OS=Escherichia coli (strain K12) GN=matP PE=1 SV=1	1.4807e-185	28	35.3	21.3	21.3	8	14	35.3	22	22	22	22	15.3	22	22	848500000	430170000	418330000	10854000	4347800	6506200	12845000	5302000	7543500	10165000	4864300	5301100	14089000	7918100	6170900	3163600	0	3163600	7838300	2969500	4868800	13530000	9176100	4353700	100430000	46952000	53477000	75928000	44704000
566	P0A8N3	15	Lysine--tRNA ligase;Lysyl-tRNA synthetase	asuD;b2890;herC;JW2858;lysS	>sp|P0A8N3|SYK1_ECOLI Lysine--tRNA ligase OS=Escherichia coli (strain K12) GN=lysS PE=1 SV=2	0	38	37.8	37.8	37.8	37.8	37.8	32.7	44.2	44.2	44.2	45	39	41.4	44.2	46510000000	24194000000	22317000000	2382200000	1252300000	1130000000	3416200000	1592600000	1823600000	2078200000	975990000	1102200000	1901800000	742600000	1159200000	2476500000	1022900000	1453500000	1992500000	984070000	1008400000	3229900000	1652300000	1577600000	4819300000	2810600000	2008700000	2450900000	1200200000
567	P0A8N5	16	Lysine--tRNA ligase;Lysyl-tRNA synthetase, heat inducible	b4129;JW4090;lysU	>sp|P0A8N5|SYK2_ECOLI Lysine--tRNA ligase, heat inducible OS=Escherichia coli (strain K12) GN=lysU PE=1 SV=2	1.1301e-292	35.6	35.4	35.4	21.8	35.4	35.4	33.5	27.7	33.7	27.3	40	28.9	33.5	33.5	9927900000	4555300000	5372600000	702770000	320660000	382110000	1077700000	315690000	761990000	507820000	191240000	316580000	178340000	57214000	121120000	643230000	233260000	409970000	736960000	399250000	337710000	934160000	422940000	511230000	789090000	415950000	373140000	624330000	242850000
568	P0A8N7	3	GX;Uncharacterized protein YjeA	b4155;genX;JW4116;poxA;yjeA	>sp|P0A8N7|EPMA_ECOLI Elongation factor P--(R)-beta-lysine ligase OS=Escherichia coli (strain K12) GN=epmA PE=1 SV=1	4.0931e-60	8.9	8.9	8.9	8.9	2.8	8.9	8.9	6.2	6.2	11.4	6.2	6.2	11.4	11.4	549470000	285460000	264010000	88114000	41486000	46628000	76111000	39502000	36609000	95116000	59812000	35304000	105920000	61314000	44603000	208600	71779	136820	31246000	7386800	23859000	16781000	9679600	7101700	25945000	12894000	13052000	11804000	5449300
569	P0A8P3	9	Probable Fe(2+)-trafficking protein	b2962;JW2929;yggX	>sp|P0A8P3|FETP_ECOLI Probable Fe(2+)-trafficking protein OS=Escherichia coli (strain K12) GN=yggX PE=1 SV=2	8.0785e-136	98.9	87.9	97.8	98.9	98.9	87.9	98.9	97.8	96.7	97.8	97.8	96.7	97.8	97.8	8932400000	4592500000	4339900000	177410000	59633000	117780000	237770000	95107000	142660000	232830000	110840000	121980000	331550000	175660000	155890000	172040000	46008000	126030000	164090000	54904000	109180000	231310000	118530000	112770000	1470700000	823650000	647030000	670770000	303090000
570	P0A8Q0	3	Fumarate reductase 15 kDa hydrophobic protein;Fumarate reductase subunit C	b4152;frdC;JW4113	>sp|P0A8Q0|FRDC_ECOLI Fumarate reductase subunit C OS=Escherichia coli (strain K12) GN=frdC PE=1 SV=1	1.3347e-05	11.5	11.5	11.5	11.5	11.5	12.2	6.1	0	6.1	6.1	6.1	6.1	6.1	6.1	112130000	56608000	55519000	950360	279830	670530	2351600	608370	1743200	1113300	764370	348970	886830	221410	665420	2179500	86818	2092700	1209400	901300	308150	264920	84297	180620	0	0	0	9562400	4662100
571	P0A8Q6	4	ATP-dependent Clp protease adapter protein clpS	b0881;clpS;JW0865;yljA	>sp|P0A8Q6|CLPS_ECOLI ATP-dependent Clp protease adapter protein ClpS OS=Escherichia coli (strain K12) GN=clpS PE=1 SV=1	3.0285e-94	24.5	13.2	24.5	13.2	0	0	24.5	33	14.2	27.4	27.4	27.4	14.2	27.4	217480000	117960000	99516000	4877000	2614600	2262400	962830	342170	620660	5563000	3258300	2304800	2093800	1118800	975020	0	0	0	0	0	0	5419200	3073900	2345300	4469600	2573500	1896100	10004000	5279500
572	P0A8R7	3	UPF0283 membrane protein ycjF	b1322;JW1315;ycjF	>sp|P0A8R7|YCJF_ECOLI UPF0283 membrane protein YcjF OS=Escherichia coli (strain K12) GN=ycjF PE=1 SV=1	4.4217e-58	8.8	8.8	0	8.8	8.8	8.8	8.8	4.2	0	4.2	4.2	4.2	4.2	4.2	205600000	93173000	112420000	23937000	7370200	16567000	15807000	4319200	11488000	0	0	0	37897000	18408000	19489000	22158000	8824200	13334000	31094000	14541000	16553000	35410000	18931000	16479000	5955600	2913000	3042600	0	0
573	P0A8R9	6	H-NS-dependent flhDC regulator;HTH-type transcriptional regulator hdfR	b4480;hdfR;JW5607;pssR;yifA;yifD	>sp|P0A8R9|HDFR_ECOLI HTH-type transcriptional regulator HdfR OS=Escherichia coli (strain K12) GN=hdfR PE=3 SV=1	8.0572e-77	12.5	12.5	0	12.5	12.5	3.2	17.9	18.6	12.5	21.5	18.6	18.6	12.5	27.6	465920000	375030000	90890000	18933000	15833000	3099700	4769300	3598300	1171100	0	0	0	8669700	6248900	2420800	9165300	6389800	2775500	5836800	3177900	2658900	26192000	22300000	3892300	102160000	85781000	16377000	36121000	26135000
574	P0A8S1	8	Chromosome initiation inhibitor;OriC replication inhibitor	b2916;iciA;JW2883	>sp|P0A8S1|ICIA_ECOLI Chromosome initiation inhibitor OS=Escherichia coli (strain K12) GN=iciA PE=1 SV=1	7.3067e-159	44.8	44.8	36	44.8	33.3	40.4	44.8	17.8	16.2	16.2	20.5	16.2	17.8	17.8	4627600000	2553600000	2074000000	305700000	165680000	140020000	204970000	82236000	122740000	185810000	91548000	94266000	295030000	144710000	150320000	105690000	43928000	61764000	108020000	39930000	68090000	337430000	179560000	157880000	581170000	352500000	228670000	324790000	172210000
575	P0A8T1	6	Ribosomal protein L11 methyltransferase	b3259;JW3227;prmA;yhdI	>sp|P0A8T1|PRMA_ECOLI Ribosomal protein L11 methyltransferase OS=Escherichia coli (strain K12) GN=prmA PE=1 SV=1	1.9465e-111	17.4	17.4	17.4	17.4	17.4	19.8	17.4	20.8	11.3	20.8	17.4	17.4	17.4	17.4	1526800000	780900000	745910000	61475000	31450000	30025000	40026000	15762000	24265000	39294000	18317000	20978000	50266000	26297000	23969000	27066000	7907400	19158000	38876000	15837000	23039000	55989000	30514000	25475000	245040000	136790000	108240000	93428000	41547000
576	P0A8T7	56	DNA-directed RNA polymerase subunit beta;RNA polymerase subunit beta;Transcriptase subunit beta	b3988;JW3951;rpoC;tabB	>sp|P0A8T7|RPOC_ECOLI DNA-directed RNA polymerase subunit beta OS=Escherichia coli (strain K12) GN=rpoC PE=1 SV=1	0	65	62.6	62.3	62.3	61.6	60.5	62.2	40.6	39.4	43.6	50.6	40.2	43	42.4	174550000000	97178000000	77374000000	11359000000	6050600000	5308600000	14200000000	6737700000	7462200000	4564900000	2539100000	2025800000	13865000000	7822600000	6042800000	6770000000	2519600000	4250400000	7357700000	3896100000	3461500000	9087000000	4808600000	4278400000	13106000000	6950300000	6155300000	10290000000	5811100000
577	P0A8U0	3	Protein syd	b2793;JW2764;syd;ydr	>sp|P0A8U0|SYDP_ECOLI Protein syd OS=Escherichia coli (strain K12) GN=syd PE=1 SV=1	1.7423e-103	14.4	29.3	14.4	29.3	14.4	14.4	14.4	14.4	29.3	29.3	29.3	14.4	23.8	29.3	1854200000	944510000	909730000	30822000	13070000	17752000	63180000	25694000	37486000	31260000	15017000	16242000	69478000	33858000	35620000	46749000	13870000	32879000	8103900	1980700	6123200	35289000	16013000	19276000	90528000	49454000	41074000	71729000	40018000
578	P0A8U6	7	Met regulon regulatory protein metJ;Met repressor	b3938;JW3909;metJ	>sp|P0A8U6|METJ_ECOLI Met repressor OS=Escherichia coli (strain K12) GN=metJ PE=1 SV=2	0	33.3	33.3	33.3	33.3	33.3	33.3	33.3	39	39	38.1	39	39	39	39	4304400000	2169600000	2134800000	144270000	61164000	83111000	181740000	85096000	96642000	197470000	105800000	91667000	121160000	62220000	58945000	150120000	41228000	108890000	104810000	38286000	66524000	174040000	81595000	92444000	357900000	185990000	171910000	366370000	211600000
579	P0A8V0	5	Ribonuclease Z;tRNA 3 endonuclease;tRNase Z	b2268;elaC;JW2263;rnz	>sp|P0A8V0|RBN_ECOLI Ribonuclease BN OS=Escherichia coli (strain K12) GN=rbn PE=1 SV=1	8.9412e-107	10.8	15.1	10.8	22.6	12.1	7.9	22.6	11.8	7.5	18	11.8	10.5	4.3	18	192200000	94586000	97615000	5291700	2236300	3055300	6388300	2678500	3709700	5351200	2224500	3126700	14596000	7771300	6824700	5422200	1120900	4301300	3828400	547820	3280600	13928000	7109600	6818000	29372000	13999000	15374000	10760000	5289000
580	P0A8V2	47	DNA-directed RNA polymerase subunit beta;RNA polymerase subunit beta;Transcriptase subunit beta	b3987;groN;JW3950;nitB;rif;ron;rpoB;stl;stv;tabD	>sp|P0A8V2|RPOB_ECOLI DNA-directed RNA polymerase subunit beta OS=Escherichia coli (strain K12) GN=rpoB PE=1 SV=1	0	52	53.1	49.9	49.6	52	53.1	52	42.8	43.4	45.7	43.3	43.3	37.6	44.4	273520000000	145420000000	128100000000	20154000000	10401000000	9753600000	19958000000	8603700000	11354000000	11891000000	5906700000	5984000000	21842000000	11581000000	10261000000	11409000000	4193300000	7215700000	14885000000	7494500000	7390200000	17038000000	8684600000	8353600000	20359000000	11615000000	8743800000	15969000000	8805300000
581	P0A8W0	2	Transcriptional regulator nanR	b3226;JW3195;nanR;yhcK	>sp|P0A8W0|NANR_ECOLI Transcriptional regulator NanR OS=Escherichia coli (strain K12) GN=nanR PE=3 SV=1	0.0076862	0	0	0	0	11.4	11.4	0	11.4	11.4	11.4	11.4	11.4	11.4	11.4	104280000	57770000	46507000	0	0	0	0	0	0	0	0	0	0	0	0	3371600	1968900	1402700	4892500	4223300	669280	0	0	0	7923500	4512400	3411100	16028000	8663500
582	P0A8W2	6	Transcriptional regulator slyA	b1642;JW5267;slyA	>sp|P0A8W2|SLYA_ECOLI Transcriptional regulator SlyA OS=Escherichia coli (strain K12) GN=slyA PE=3 SV=1	5.4635e-215	31.2	41	41	31.2	33.3	31.2	13.2	66.7	50.7	66.7	66.7	66.7	50.7	66.7	6033700000	3517200000	2516400000	93436000	44382000	49054000	119940000	48162000	71783000	211680000	103060000	108620000	136290000	79926000	56366000	67356000	112810	67244000	61048000	26560000	34488000	103450000	60060000	43388000	1508200000	955560000	552650000	342670000	181520000
583	P0A8W5	5	UPF0301 protein yqgE	b2948;JW2915;yqgE	>sp|P0A8W5|YQGE_ECOLI UPF0301 protein YqgE OS=Escherichia coli (strain K12) GN=yqgE PE=1 SV=1	6.6045e-299	26.2	34.8	34.8	34.8	34.8	34.8	34.8	31	22.5	22.5	31	31	34.8	31	3039500000	1545300000	1494200000	146050000	64484000	81563000	171190000	63951000	107240000	153630000	73061000	80566000	193400000	91712000	101690000	137850000	48139000	89708000	128400000	55572000	72829000	118000000	38377000	79625000	261640000	136090000	125550000	224980000	104480000
584	P0A8W8	4	UPF0304 protein yfbU	b2294;JW2291;yfbU	>sp|P0A8W8|YFBU_ECOLI UPF0304 protein YfbU OS=Escherichia coli (strain K12) GN=yfbU PE=1 SV=1	1.74e-93	50.6	33.5	50.6	33.5	33.5	33.5	33.5	26.8	9.8	50.6	50.6	9.8	9.8	9.8	10700000000	5403800000	5296200000	536690000	285120000	251580000	371700000	117320000	254380000	540630000	212960000	327660000	718250000	335250000	383000000	301530000	117190000	184340000	357750000	176130000	181620000	601280000	266890000	334390000	717690000	428470000	289220000	337530000	149710000
585	P0A8X0	8	UPF0307 protein yjgA;x96 protein	b4234;JW4193;yjgA	>sp|P0A8X0|YJGA_ECOLI UPF0307 protein YjgA OS=Escherichia coli (strain K12) GN=yjgA PE=1 SV=1	0	47.5	47.5	47.5	51.4	38.3	51.4	47.5	55.2	31.1	40.4	61.7	52.5	40.4	61.7	9679400000	4077300000	5602100000	227400000	42872000	184530000	273950000	43439000	230510000	87451000	28923000	58528000	356580000	139310000	217270000	323080000	27050000	296030000	157100000	28988000	128110000	423740000	158920000	264820000	1284600000	630110000	654520000	1303400000	581670000
586	P0A8X2	10	Protein yceI	b1056;JW1043;yceI	>sp|P0A8X2|YCEI_ECOLI Protein YceI OS=Escherichia coli (strain K12) GN=yceI PE=1 SV=1	0	54.5	54.5	54.5	54.5	42.9	54.5	54.5	42.4	48.2	46.1	59.7	46.1	28.8	59.7	8747700000	4153000000	4594700000	108100000	46735000	61370000	311690000	137630000	174060000	253940000	131340000	122610000	405280000	226450000	178840000	215300000	30481000	184820000	73291000	16857000	56434000	266060000	132390000	133670000	1214900000	541620000	673310000	916080000	475190000
587	P0A8Y5	10	Phosphatase yidA	b3697;JW3674;yidA	>sp|P0A8Y5|YIDA_ECOLI Sugar phosphatase YidA OS=Escherichia coli (strain K12) GN=yidA PE=1 SV=1	1.5567e-264	70.7	50	55.2	70.7	70.7	70.7	70.7	43.3	47.4	47.4	54.1	47.4	47.4	47.4	9541600000	4625500000	4916100000	754560000	357930000	396630000	355600000	129790000	225810000	534900000	241560000	293330000	702360000	326730000	375620000	593490000	168500000	424990000	457990000	174270000	283720000	698570000	332140000	366420000	1015600000	515930000	499720000	650940000	283320000
588	P0A8Z0	5	Acyl-CoA thioester hydrolase yciA;Protein P14	b1253;JW1245;yciA	>sp|P0A8Z0|YCIA_ECOLI Acyl-CoA thioester hydrolase YciA OS=Escherichia coli (strain K12) GN=yciA PE=3 SV=1	3.5467e-57	55.3	15.2	20.5	48.5	20.5	13.6	15.2	20.5	13.6	55.3	55.3	20.5	47	20.5	843780000	416540000	427240000	33111000	6601200	26510000	38384000	13349000	25034000	33319000	15741000	17578000	20699000	7094200	13605000	44634000	13425000	31209000	8148800	0	8148800	52799000	22136000	30663000	71690000	36064000	35626000	6218400	3220200
589	P0A8Z3	2	Acyl-CoA thioester hydrolase ybgC	b0736;JW0726;ybgC	>sp|P0A8Z3|YBGC_ECOLI Acyl-CoA thioester hydrolase YbgC OS=Escherichia coli (strain K12) GN=ybgC PE=1 SV=1	1.7963e-06	0	5.2	5.2	5.2	5.2	5.2	5.2	6	6	5.2	5.2	5.2	6	5.2	206230000	104700000	101530000	0	0	0	18578000	6395000	12183000	12342000	5328800	7013000	15163000	7408600	7754300	21956000	9094200	12862000	15877000	8812700	7063900	25355000	13182000	12173000	1447600	844160	603430	19819000	8706500
590	P0A901	6	Outer membrane lipoprotein blc	b4149;blc;JW4110;yjeL	>sp|P0A901|BLC_ECOLI Outer membrane lipoprotein blc OS=Escherichia coli (strain K12) GN=blc PE=1 SV=1	4.0066e-93	35	35	40.1	35	35	35	35	22.6	13.6	22.6	22.6	43.5	22.6	22.6	920170000	489110000	431060000	84706000	46661000	38045000	59930000	22074000	37857000	54886000	29175000	25711000	88278000	47980000	40298000	66330000	21456000	44874000	49252000	25370000	23883000	101510000	54289000	47224000	58006000	33233000	24773000	53564000	34129000
591	P0A903	10	Lipoprotein 34	b2477;dapX;JW2462;nlpB	>sp|P0A903|BAMC_ECOLI Outer membrane protein assembly factor BamC OS=Escherichia coli (strain K12) GN=bamC PE=1 SV=1	3.6089e-289	49.4	49.4	49.4	49.4	49.4	49.4	49.4	49.4	49.4	49.4	49.4	49.4	49.4	49.4	25715000000	12858000000	12857000000	2120500000	1080100000	1040500000	1410200000	536780000	873440000	1235400000	552430000	682970000	1449100000	684500000	764620000	848370000	295430000	552940000	1596400000	790130000	806320000	1639300000	814480000	824780000	2520400000	1376800000	1143500000	1801900000	799750000
592	P0A905	4	Outer membrane lipoprotein slyB	b1641;JW1633;slyB	>sp|P0A905|SLYB_ECOLI Outer membrane lipoprotein SlyB OS=Escherichia coli (strain K12) GN=slyB PE=2 SV=1	0	30.3	30.3	30.3	30.3	30.3	30.3	30.3	13.5	13.5	13.5	30.3	13.5	13.5	13.5	25294000000	12823000000	12471000000	1875900000	952040000	923850000	1106400000	308670000	797740000	904030000	352700000	551330000	1476600000	701550000	775080000	1713800000	651130000	1062600000	1776500000	1051700000	724770000	1723600000	867460000	856130000	2483500000	1278700000	1204900000	1530200000	689260000
593	P0A908	5	MltA-interacting protein	b1782;JW1771;mipA;yeaF	>sp|P0A908|MIPA_ECOLI MltA-interacting protein OS=Escherichia coli (strain K12) GN=mipA PE=1 SV=1	0	22.6	22.6	22.6	22.6	22.6	22.2	22.6	22.6	16.9	22.6	22.6	22.6	22.6	22.6	21112000000	9621700000	11491000000	1044900000	453140000	591740000	914980000	377270000	537710000	1152400000	442030000	710390000	1332900000	628390000	704510000	717750000	170390000	547360000	666340000	302250000	364080000	951460000	347010000	604460000	2361700000	1063200000	1298500000	1571300000	792340000
594	P0A910	23	Outer membrane protein A;Outer membrane protein II*	b0957;con;JW0940;ompA;tolG;tut	>sp|P0A910|OMPA_ECOLI Outer membrane protein A OS=Escherichia coli (strain K12) GN=ompA PE=1 SV=1	0	55.2	55.2	55.2	55.2	55.2	55.2	53.5	50.3	55.5	56.4	53.2	50.3	50.3	55.5	1247500000000	574300000000	673240000000	57195000000	26865000000	30330000000	64448000000	19132000000	45316000000	62969000000	24399000000	38570000000	57753000000	22201000000	35552000000	63103000000	19501000000	43602000000	61517000000	34484000000	27033000000	65681000000	30204000000	35477000000	100840000000	51395000000	49442000000	104480000000	42330000000
595	P0A912	6	Peptidoglycan-associated lipoprotein	b0741;excC;JW0731;pal	>sp|P0A912|PAL_ECOLI Peptidoglycan-associated lipoprotein OS=Escherichia coli (strain K12) GN=pal PE=1 SV=1	0	52	52	52	52	52	52	52	47.4	47.4	47.4	47.4	47.4	47.4	47.4	116960000000	58648000000	58310000000	6373900000	2919500000	3454500000	4891000000	1766000000	3125000000	3242200000	1442900000	1799300000	6336400000	3091200000	3245200000	4970800000	1506600000	3464200000	4353000000	2332900000	2020000000	6231700000	3160700000	3071100000	11719000000	5716900000	6001800000	9156100000	4157700000
596	P0A915	3	Outer membrane protein W	b1256;JW1248;ompW;yciD	>sp|P0A915|OMPW_ECOLI Outer membrane protein W OS=Escherichia coli (strain K12) GN=ompW PE=1 SV=1	9.2304e-70	0	16	0	4.7	16	16	4.7	30.7	16	16	30.7	30.7	30.7	30.7	471260000	272500000	198760000	0	0	0	34105000	20768000	13337000	0	0	0	13589000	5245000	8344300	10389000	0	10389000	37487000	31484000	6003100	14227000	6679200	7547400	56783000	25926000	30857000	29682000	15734000
597	P0A917	6	Outer membrane protein X	b0814;JW0799;ompX;ybiG	>sp|P0A917|OMPX_ECOLI Outer membrane protein X OS=Escherichia coli (strain K12) GN=ompX PE=1 SV=1	1.7403e-118	46.2	46.2	46.2	46.2	46.2	46.2	46.2	28.7	39.8	28.7	46.2	46.2	28.7	28.7	144240000000	65763000000	78476000000	6995600000	3099000000	3896600000	6816100000	1810400000	5005700000	8206600000	2930600000	5276100000	8007200000	2834300000	5173000000	7121900000	2183900000	4937900000	6080100000	3022600000	3057500000	7231500000	3101100000	4130400000	13358000000	7037400000	6320600000	8078400000	3213000000
598	P0A921	7	Detergent-resistant phospholipase A;Outer membrane phospholipase A;Phosphatidylcholine 1-acylhydrolase;Phospholipase A1	b3821;JW3794;pldA	>sp|P0A921|PA1_ECOLI Phospholipase A1 OS=Escherichia coli (strain K12) GN=pldA PE=1 SV=1	1.4611e-211	33.9	25.3	25.3	34.3	25.3	34.3	33.9	25.3	25.3	25.3	25.3	25.3	19.7	25.3	2796600000	1417900000	1378600000	90222000	43088000	47134000	56786000	20603000	36183000	85055000	42005000	43050000	101140000	49295000	51844000	55833000	16747000	39085000	60709000	28349000	32360000	103150000	50473000	52673000	318730000	158210000	160520000	222460000	110870000
599	P0A924	3	Phosphatidylglycerophosphatase B	b1278;JW1270;pgpB	>sp|P0A924|PGPB_ECOLI Phosphatidylglycerophosphatase B OS=Escherichia coli (strain K12) GN=pgpB PE=1 SV=1	3.9827e-17	10.2	10.2	13	10.2	10.2	10.2	13	10.2	10.2	10.2	10.2	5.1	10.2	10.2	388680000	213850000	174830000	16866000	9249200	7616700	12273000	5148800	7124400	11677000	6169800	5507100	12810000	6661500	6148700	8661600	3061800	5599800	8317000	4310600	4006400	15543000	8039500	7503200	26176000	14690000	11486000	37904000	20693000
600	P0A927	5	Nucleoside-specific channel-forming protein tsx	b0411;JW0401;nupA;tsx	>sp|P0A927|TSX_ECOLI Nucleoside-specific channel-forming protein tsx OS=Escherichia coli (strain K12) GN=tsx PE=1 SV=1	0	33.7	33.7	33.7	33.7	33.7	33.7	33.7	23.5	23.5	23.5	23.5	23.5	23.5	23.5	18206000000	8997100000	9208500000	707180000	280270000	426910000	772730000	391930000	380800000	929270000	524250000	405020000	765680000	401850000	363830000	511100000	114360000	396750000	494420000	190150000	304260000	540390000	231420000	308970000	1406600000	610760000	795860000	1939200000	1177500000
601	P0A932	5	Group 4 capsule protein E homolog;Putative polysaccharide export protein gfcE	b0983;gfcE;JW0966;yccZ	>sp|P0A932|GFCE_ECOLI Putative polysaccharide export protein GfcE OS=Escherichia coli (strain K12) GN=gfcE PE=3 SV=1	3.95e-22	14.5	4.7	9.8	14.5	9.8	4.7	13.5	9.2	9.2	16.4	9.2	9.2	9.2	4.7	108760000	58677000	50084000	6531000	3537800	2993200	2687700	471690	2216000	6591800	4359200	2232700	10368000	6161400	4206700	6299200	2750000	3549200	1286400	290990	995380	4088300	1772200	2316100	13507000	8175100	5331600	5084900	2632900
602	P0A935	6	Membrane-bound lytic murein transglycosylase A;Mlt38;Murein hydrolase A	b2813;JW2784;mlt;mltA;ygdM	>sp|P0A935|MLTA_ECOLI Membrane-bound lytic murein transglycosylase A OS=Escherichia coli (strain K12) GN=mltA PE=1 SV=1	2.5309e-72	20	23	20	20	12.6	9.6	20	5.5	15.9	15.9	15.9	17.5	15.9	15.9	702650000	373860000	328790000	83223000	44881000	38342000	51773000	25123000	26650000	43927000	24158000	19769000	70480000	40362000	30117000	24517000	4369800	20147000	23482000	4336700	19145000	57496000	33755000	23741000	17110000	8985100	8125100	59518000	36050000
603	P0A940	24	Omp85;Outer membrane protein assembly factor yaeT	b0177;JW0172;yaeT;yzzN;yzzY	>sp|P0A940|BAMA_ECOLI Outer membrane protein assembly factor BamA OS=Escherichia coli (strain K12) GN=bamA PE=1 SV=1	0	52.3	49	48.1	48.1	48.1	48.1	48.1	42.3	44.6	42.3	46.3	40.5	40.5	42.3	78427000000	35381000000	43047000000	6590300000	2922600000	3667700000	6339600000	2372100000	3967600000	6041500000	2807100000	3234400000	3155400000	1507000000	1648400000	4468600000	1224800000	3243900000	5564200000	2470900000	3093300000	5793300000	2549600000	3243700000	5240800000	2473000000	2767800000	3995100000	1841200000
604	P0A944	2	Acetylating enzyme for N-terminal of ribosomal protein S18;Ribosomal-protein-alanine acetyltransferase	b4373;JW4335;rimI	>sp|P0A944|RIMI_ECOLI Ribosomal-protein-alanine acetyltransferase OS=Escherichia coli (strain K12) GN=rimI PE=3 SV=1	3.457e-75	0	0	0	0	0	0	20.3	33.8	33.8	33.8	33.8	33.8	33.8	33.8	1108100000	601380000	506760000	0	0	0	0	0	0	0	0	0	0	0	0	0	0	0	0	0	0	17758000	8696300	9061400	193190000	109360000	83831000	106460000	46979000
605	P0A948	3	Acetylating enzyme for N-terminal of ribosomal protein S5;Ribosomal-protein-alanine acetyltransferase	b1066;JW1053;rimJ	>sp|P0A948|RIMJ_ECOLI Ribosomal-protein-alanine acetyltransferase OS=Escherichia coli (strain K12) GN=rimJ PE=3 SV=1	9.4377e-29	30.9	6.7	6.7	14.4	6.7	14.4	14.4	14.4	6.7	6.7	14.4	14.4	6.7	14.4	819180000	529750000	289420000	50047000	32977000	17070000	17200000	5373000	11827000	8832100	3649200	5182900	48710000	25541000	23169000	25881000	12246000	13635000	51512000	36961000	14551000	39917000	24018000	15899000	82391000	58661000	23731000	19871000	9710700
606	P0A951	8	Diamine acetyltransferase;SAT;Spermidine N(1)-acetyltransferase	b1584;JW1576;speG	>sp|P0A951|ATDA_ECOLI Spermidine N(1)-acetyltransferase OS=Escherichia coli (strain K12) GN=speG PE=1 SV=2	1.0158e-148	51.1	35.5	35.5	35.5	35.5	35.5	35.5	43	43	43	43	43	43	43	6040700000	3274700000	2766000000	342310000	190560000	151750000	193630000	65028000	128600000	244380000	97232000	147150000	301300000	148380000	152920000	221590000	94342000	127250000	276880000	162740000	114140000	365230000	198740000	166490000	654790000	401260000	253530000	289790000	114660000
607	P0A953	11	3-oxoacyl-[acyl-carrier-protein] synthase 1;3-oxoacyl-[acyl-carrier-protein] synthase I;Beta-ketoacyl-ACP synthase I	b2323;fabB;fabC;JW2320	>sp|P0A953|FABB_ECOLI 3-oxoacyl-[acyl-carrier-protein] synthase 1 OS=Escherichia coli (strain K12) GN=fabB PE=1 SV=1	0	41.9	41.9	41.9	41.9	41.9	41.9	41.9	39.7	39.7	39.7	39.7	39.7	30.3	39.7	222910000000	104530000000	118380000000	11167000000	5079400000	6087900000	10280000000	2977300000	7302300000	9257400000	3069900000	6187400000	8813500000	3267200000	5546400000	9126800000	3045200000	6081600000	10131000000	4520900000	5610500000	9982500000	4354400000	5628100000	21271000000	11896000000	9374900000	13780000000	5591100000
608	P0A955	12	2-dehydro-3-deoxy-phosphogluconate aldolase;2-keto-3-deoxy-6-phosphogluconate aldolase;2-keto-4-hydroxyglutarate aldolase;4-hydroxy-2-oxoglutarate aldolase;KHG/KDPG aldolase;Phospho-2-dehydro-3-deoxygluconate aldolase;Phospho-2-keto-3-deoxygluconate aldolase	b1850;eda;hga;JW1839;kdgA	>sp|P0A955|ALKH_ECOLI KHG/KDPG aldolase OS=Escherichia coli (strain K12) GN=eda PE=1 SV=1	9.3396e-254	77.5	96.2	77.5	96.2	96.2	77.5	96.2	49.3	49.3	68.1	83.1	54.9	36.2	68.1	35762000000	17527000000	18235000000	1985400000	936740000	1048600000	2167400000	871170000	1296200000	1654200000	737160000	916990000	2763300000	1382000000	1381300000	1790500000	504730000	1285700000	1851200000	912220000	939020000	2606900000	1326300000	1280600000	2751200000	1481100000	1270100000	1700400000	817370000
609	P0A959	9	Uncharacterized aminotransferase yfbQ	b2290;JW2287;yfbQ	>sp|P0A959|ALAA_ECOLI Glutamate-pyruvate aminotransferase AlaA OS=Escherichia coli (strain K12) GN=alaA PE=1 SV=1	6.293e-155	27.2	23	15.8	15.1	14.1	18.5	17.8	13.8	11.1	11.6	22	13.8	13.8	13.8	1316500000	871880000	444630000	144520000	93370000	51150000	78995000	42769000	36226000	54595000	38592000	16003000	24967000	20093000	4874000	45839000	23833000	22006000	36659000	12554000	24105000	24453000	18129000	6323500	152960000	106770000	46190000	48883000	36872000
610	P0A962	5	L-asparaginase 1;L-asparaginase I;L-asparagine amidohydrolase I	ansA;b1767;JW1756	>sp|P0A962|ASPG1_ECOLI L-asparaginase 1 OS=Escherichia coli (strain K12) GN=ansA PE=1 SV=1	1.3696e-169	13.6	13.6	13.6	13.6	13.6	13.6	13.6	25.7	8.9	16.6	16.6	16.6	25.7	16.6	1087700000	548110000	539590000	93118000	42213000	50905000	44527000	16970000	27557000	69264000	31231000	38033000	63255000	25234000	38021000	25320000	8407100	16913000	39085000	17806000	21278000	67589000	31064000	36525000	124390000	74643000	49750000	58349000	28905000
611	P0A968	3	Cold shock-like protein cspD	b0880;cspD;cspH;JW0864;ybjA	>sp|P0A968|CSPD_ECOLI Cold shock-like protein CspD OS=Escherichia coli (strain K12) GN=cspD PE=1 SV=1	2.2804e-55	18.9	59.5	59.5	59.5	0	0	59.5	82.4	82.4	82.4	82.4	59.5	59.5	59.5	1277300000	623060000	654270000	3375000	871670	2503300	12595000	7216600	5378800	21358000	13307000	8050700	16920000	10545000	6375700	0	0	0	0	0	0	7775900	2994200	4781700	95284000	35979000	59306000	245610000	158220000
612	P0A972	5	Cold shock-like protein cspE	b0623;cspE;gicA;JW0618;msmC	>sp|P0A972|CSPE_ECOLI Cold shock-like protein CspE OS=Escherichia coli (strain K12) GN=cspE PE=1 SV=2	0	78.3	78.3	78.3	63.8	78.3	63.8	78.3	78.3	78.3	78.3	78.3	78.3	78.3	78.3	52487000000	23942000000	28545000000	477520000	130370000	347150000	878190000	454370000	423820000	1772000000	1148000000	624060000	902100000	426790000	475310000	458910000	37619000	421290000	470460000	62967000	407490000	1258600000	449890000	808680000	7878600000	3168800000	4709800000	5555300000	3387800000
613	P0A978	3	Cold shock-like protein cspG	b0990;cspG;cspI;JW0974	>sp|P0A978|CSPG_ECOLI Cold shock-like protein CspG OS=Escherichia coli (strain K12) GN=cspG PE=1 SV=1	1.8497e-69	45.7	17.1	45.7	45.7	45.7	17.1	45.7	77.1	77.1	77.1	77.1	77.1	77.1	77.1	584480000	290670000	293800000	0	0	0	0	0	0	0	0	0	0	0	0	0	0	0	0	0	0	0	0	0	78768000	17860000	60907000	105070000	68562000
614	P0A986	3	Cold shock-like protein cspI	b1552;cspI;cspJ;JW1544	>sp|P0A986|CSPI_ECOLI Cold shock-like protein CspI OS=Escherichia coli (strain K12) GN=cspI PE=3 SV=1	6.83e-14	0	0	0	0	0	0	0	21.4	11.4	35.7	21.4	0	21.4	0	115460000	59925000	55540000	0	0	0	0	0	0	0	0	0	0	0	0	0	0	0	0	0	0	0	0	0	10985000	6145500	4839200	11092000	8661400
615	P0A988	6	DNA polymerase III subunit beta	b3701;dnaN;JW3678	>sp|P0A988|DPO3B_ECOLI DNA polymerase III subunit beta OS=Escherichia coli (strain K12) GN=dnaN PE=1 SV=1	1.0291e-220	27	24.3	27	16.9	24.3	24.3	24.3	9	9	9	27	9	9	9	4653100000	2358400000	2294800000	329710000	171910000	157800000	189730000	75890000	113840000	220730000	106270000	114460000	194580000	95677000	98903000	195960000	74114000	121850000	157310000	56690000	100620000	203450000	105090000	98353000	572100000	312350000	259760000	364680000	187210000
616	P0A991	9	Fructose-biphosphate aldolase class I;Fructose-bisphosphate aldolase class 1	b2097;dhnA;fbaB;JW5344	>sp|P0A991|ALF1_ECOLI Fructose-bisphosphate aldolase class 1 OS=Escherichia coli (strain K12) GN=fbaB PE=1 SV=2	0	35.1	35.1	35.1	35.1	24.6	35.1	35.1	18.9	18.9	18.9	22	18.6	18.9	18.9	38771000000	18958000000	19813000000	2713100000	1308800000	1404300000	2067300000	680730000	1386600000	2362700000	835750000	1526900000	2328300000	975130000	1353200000	1687700000	631180000	1056500000	2691800000	1533000000	1158800000	2744600000	1247000000	1497600000	3518600000	1942200000	1576400000	2738200000	1291400000
617	P0A993	13	D-fructose-1,6-bisphosphate 1-phosphohydrolase class 1;Fructose-1,6-bisphosphatase class 1	b4232;fbp;fdp;JW4191	>sp|P0A993|F16PA_ECOLI Fructose-1,6-bisphosphatase class 1 OS=Escherichia coli (strain K12) GN=fbp PE=1 SV=1	1.092e-303	43.4	54.8	43.4	43.7	55.1	43.4	43.4	34	39.5	41.9	41.3	31.6	39.5	39.5	14225000000	7249300000	6976000000	874070000	387890000	486180000	749490000	320020000	429470000	776280000	380260000	396020000	792280000	441760000	350520000	466000000	147610000	318390000	405570000	117290000	288280000	818960000	390380000	428580000	1347500000	723220000	624300000	967220000	535710000
618	P0A998	5	Ferritin-1	b1905;ftn;ftnA;gen-165;JW1893;rsgA	>sp|P0A998|FTNA_ECOLI Ferritin-1 OS=Escherichia coli (strain K12) GN=ftnA PE=1 SV=1	1.7643e-133	35.8	41.2	35.8	35.8	41.2	35.8	35.8	35.8	41.2	16.4	41.2	41.2	35.8	41.2	17800000000	5721300000	12079000000	631800000	126750000	505050000	1034000000	527320000	506680000	927010000	497650000	429360000	770390000	241660000	528730000	527330000	60632000	466700000	617560000	120440000	497120000	773310000	168760000	604550000	2362400000	539060000	1823300000	2187500000	1291300000
619	P0A9A2	4	Ferritin-like protein 2	b1902;ftnB;JW1890;yecI	>sp|P0A9A2|FTNB_ECOLI Ferritin-like protein 2 OS=Escherichia coli (strain K12) GN=ftnB PE=3 SV=1	9.7937e-26	5.4	16.8	16.8	16.8	4.8	5.4	4.8	0	4.8	14.4	4.8	5.4	4.8	9.6	2596600000	1085000000	1511600000	433440000	180520000	252910000	249150000	88965000	160190000	44553000	20049000	24504000	409010000	179840000	229170000	370950000	124030000	246920000	449530000	231240000	218290000	585050000	234420000	350620000	0	0	0	5030100	2259700
620	P0A9A6	16	Cell division protein ftsZ	b0095;ftsZ;JW0093;sfiB;sulB	>sp|P0A9A6|FTSZ_ECOLI Cell division protein FtsZ OS=Escherichia coli (strain K12) GN=ftsZ PE=1 SV=1	0	50.4	50.4	46.2	50.4	49.3	49.3	49.3	50.4	47.3	50.4	50.4	47.3	50.4	50.4	102960000000	48457000000	54499000000	4894300000	2236300000	2657900000	4010200000	1391800000	2618500000	3615100000	1438400000	2176700000	4765800000	2256300000	2509500000	3530800000	1178700000	2352200000	2225800000	766020000	1459800000	4337600000	1933400000	2404200000	10738000000	5479200000	5258400000	8605700000	4004600000
621	P0A9A9	8	Ferric uptake regulation protein	b0683;fur;JW0669	>sp|P0A9A9|FUR_ECOLI Ferric uptake regulation protein OS=Escherichia coli (strain K12) GN=fur PE=1 SV=1	1.5545e-146	96.6	96.6	96.6	96.6	90.5	61.5	75.7	85.8	85.8	85.8	85.8	64.9	85.8	85.8	10852000000	5488400000	5364100000	283930000	73390000	210540000	380880000	211120000	169760000	718710000	447830000	270880000	484650000	262470000	222180000	222030000	23983000	198040000	188080000	32212000	155870000	369920000	129040000	240870000	2055100000	891330000	1163700000	1054400000	668840000
622	P0A9B2	33	Glyceraldehyde-3-phosphate dehydrogenase A	b1779;gapA;JW1768	>sp|P0A9B2|G3P1_ECOLI Glyceraldehyde-3-phosphate dehydrogenase A OS=Escherichia coli (strain K12) GN=gapA PE=1 SV=2	0	90.6	89.1	87.3	88.5	88.5	88.8	90.3	67.1	81.6	75.2	87.3	81	72.8	81.6	800220000000	406280000000	393940000000	41780000000	18389000000	23391000000	43553000000	16616000000	26938000000	38861000000	14831000000	24030000000	47531000000	24081000000	23449000000	30931000000	11143000000	19788000000	38190000000	18996000000	19194000000	41516000000	19718000000	21798000000	83211000000	48574000000	34636000000	47139000000	24516000000
623	P0A9C0	1	Anaerobic glycerol-3-phosphate dehydrogenase subunit A	b2241;glpA;JW2235	>sp|P0A9C0|GLPA_ECOLI Anaerobic glycerol-3-phosphate dehydrogenase subunit A OS=Escherichia coli (strain K12) GN=glpA PE=1 SV=1	6.2864e-10	0	0	0	0	0	0	0	0	0	0	0	0	5	0	8807000	8807000	0	0	0	0	0	0	0	0	0	0	0	0	0	0	0	0	0	0	0	0	0	0	0	0	0	0	0
624	P0A9C3	6	Aldose 1-epimerase;Galactose mutarotase;Type-1 mutarotase	b0756;galM;JW0739	>sp|P0A9C3|GALM_ECOLI Aldose 1-epimerase OS=Escherichia coli (strain K12) GN=galM PE=1 SV=1	6.7959e-279	20.5	27.7	20.5	20.5	27.7	20.5	27.7	27.7	27.7	27.7	27.7	27.7	27.7	27.7	18246000000	8614200000	9632300000	1213400000	627610000	585810000	956140000	322180000	633970000	949520000	346560000	602960000	1355800000	635690000	720150000	822310000	275210000	547100000	631520000	259620000	371910000	1401900000	732370000	669520000	2441800000	1541600000	900140000	1158900000	387490000
625	P0A9C5	25	Glutamate--ammonia ligase;Glutamine synthetase	b3870;glnA;JW3841	>sp|P0A9C5|GLNA_ECOLI Glutamine synthetase OS=Escherichia coli (strain K12) GN=glnA PE=1 SV=2	0	56.1	53.3	56.1	56.1	56.1	56.1	56.1	32.4	39.9	40.1	46.9	37.5	35	40.1	305000000000	146990000000	158000000000	16465000000	5409700000	11055000000	3858400000	1786200000	2072100000	18139000000	10425000000	7713900000	43052000000	19958000000	23094000000	14558000000	3285800000	11272000000	12590000000	4703300000	7886700000	15476000000	6266900000	9208900000	19956000000	8819900000	11136000000	25675000000	15213000000
626	P0A9C9	12	D-fructose-1,6-bisphosphate 1-phosphohydrolase class 2;Fructose-1,6-bisphosphatase class 2	b3925;glpX;JW3896	>sp|P0A9C9|GLPX_ECOLI Fructose-1,6-bisphosphatase 1 class 2 OS=Escherichia coli (strain K12) GN=glpX PE=1 SV=1	6.358e-129	25.3	25.3	25.3	27.7	25.3	40.5	18.8	30.1	36.6	34.2	36.6	36.6	27.7	36.6	3740600000	1801900000	1938700000	143940000	54430000	89505000	97354000	39940000	57414000	116490000	53490000	63002000	129120000	53349000	75771000	69203000	16606000	52596000	50278000	10252000	40026000	68586000	24794000	43792000	507730000	246990000	260740000	489280000	244560000
627	P0A9D2	12	Glutathione S-transferase	b1635;gst;JW1627	>sp|P0A9D2|GSTA_ECOLI Glutathione S-transferase GstA OS=Escherichia coli (strain K12) GN=gstA PE=1 SV=1	0	60.7	60.7	60.7	60.7	60.7	74.1	82.6	60.7	60.7	60.7	62.7	52.2	60.7	60.7	21413000000	15741000000	5672600000	1165500000	895900000	269610000	622940000	295130000	327810000	463580000	289940000	173630000	853460000	568290000	285160000	658180000	395930000	262250000	930270000	678160000	252110000	1140800000	858810000	281960000	2255800000	1799800000	456000000	1151700000	725510000
628	P0A9D4	8	Serine acetyltransferase	b3607;cysE;JW3582	>sp|P0A9D4|CYSE_ECOLI Serine acetyltransferase OS=Escherichia coli (strain K12) GN=cysE PE=1 SV=1	1.2424e-257	37.7	29.3	29.3	29.3	37.7	37.7	37.7	26	30.8	30.8	31.1	26	30.8	31.1	3045500000	1750700000	1294800000	210060000	120900000	89160000	111500000	45897000	65602000	88489000	46660000	41829000	156160000	88016000	68147000	102710000	50055000	52659000	140560000	101390000	39169000	156140000	89068000	67070000	191930000	103440000	88494000	198940000	103710000
629	P0A9D8	6	2,3,4,5-tetrahydropyridine-2,6-dicarboxylate N-succinyltransferase;Tetrahydrodipicolinate N-succinyltransferase	b0166;dapD;JW0161	>sp|P0A9D8|DAPD_ECOLI 2,3,4,5-tetrahydropyridine-2,6-dicarboxylate N-succinyltransferase OS=Escherichia coli (strain K12) GN=dapD PE=1 SV=1	0	24.8	24.8	24.8	24.8	24.8	24.8	25.2	24.8	24.8	24.8	24.8	24.8	24.8	24.8	51876000000	25813000000	26063000000	1968300000	903040000	1065200000	1699500000	548370000	1151200000	2155300000	790760000	1364500000	2036000000	926270000	1109800000	1406500000	486230000	920230000	1494700000	773940000	720750000	1926000000	871440000	1054600000	5292000000	2762900000	2529100000	3039700000	1264200000
630	P0A9E5	6	Fumarate and nitrate reduction regulatory protein	b1334;fnr;JW1328;nirR	>sp|P0A9E5|FNR_ECOLI Fumarate and nitrate reduction regulatory protein OS=Escherichia coli (strain K12) GN=fnr PE=1 SV=1	1.8112e-153	26.8	24	26.8	26.8	26.8	26.8	24	12.8	12.8	12.8	24	13.6	8.4	12.8	1578400000	844110000	734260000	227000000	125150000	101850000	179920000	89790000	90133000	124500000	69538000	54967000	301910000	183470000	118450000	111260000	28664000	82592000	101900000	28692000	73203000	156820000	102590000	54232000	39469000	18882000	20587000	16509000	8681300
631	P0A9F3	6	Cys regulon transcriptional activator;HTH-type transcriptional regulator cysB	b1275;cysB;JW1267	>sp|P0A9F3|CYSB_ECOLI HTH-type transcriptional regulator CysB OS=Escherichia coli (strain K12) GN=cysB PE=3 SV=1	8.1602e-69	30.9	30.9	30.9	30.9	30.9	30.9	30.9	34.6	34.6	34.6	41	28.7	24.4	34.6	5037700000	3212000000	1825700000	261960000	167500000	94456000	191370000	104030000	87335000	270600000	171330000	99265000	190400000	122230000	68167000	104600000	48069000	56535000	97382000	47067000	50315000	211240000	135050000	76195000	584450000	392370000	192080000	452200000	286120000
632	P0A9F6	4	Gcv operon activator;Glycine cleavage system transcriptional activator	b2808;gcvA;JW2779	>sp|P0A9F6|GCVA_ECOLI Glycine cleavage system transcriptional activator OS=Escherichia coli (strain K12) GN=gcvA PE=1 SV=1	1.103e-30	10.5	10.5	0	6.6	3.6	3.6	6.6	6.9	6.9	12.1	6.9	6.9	6.9	6.9	269540000	149520000	120020000	11826000	7453900	4371800	7832300	3408400	4424000	0	0	0	8325800	4859100	3466700	2036800	688290	1348500	2354400	1348600	1005800	10752000	7033500	3719000	30339000	16011000	14328000	25648000	13290000
633	P0A9G2	3	Na(+)/H(+) antiporter regulatory protein;Transcriptional activator protein nhaR	antO;b0020;JW0019;nhaR	>sp|P0A9G2|NHAR_ECOLI Transcriptional activator protein NhaR OS=Escherichia coli (strain K12) GN=nhaR PE=1 SV=1	3.9222e-46	6.3	6.3	6.3	6.3	6.3	6.3	6.3	14.3	11.6	19.6	19.6	6.3	14.3	11.6	120790000	72043000	48743000	3361800	2257200	1104600	1432600	410580	1022100	3768000	1898800	1869300	1543600	1155800	387760	2399400	1027900	1371400	1811200	789590	1021700	3574800	2165900	1409000	20814000	12016000	8798500	8178800	4558300
634	P0A9G4	2	Copper efflux regulator;Copper export regulator;HTH-type transcriptional regulator cueR	b0487;cueR;JW0476;ybbI	>sp|P0A9G4|CUER_ECOLI HTH-type transcriptional regulator CueR OS=Escherichia coli (strain K12) GN=cueR PE=1 SV=1	6.5387e-05	5.9	11.9	5.9	5.9	5.9	5.9	5.9	11.9	5.9	5.9	5.9	5.9	5.9	5.9	176260000	81358000	94906000	10291000	3812700	6478700	14480000	6187100	8293000	12165000	5247100	6918100	9155100	4655100	4499900	8706300	2032900	6673400	5034200	501650	4532500	13851000	6655800	7195000	21943000	11099000	10843000	16994000	9260300
635	P0A9G6	17	Isocitrate lyase	aceA;b4015;icl;JW3975	>sp|P0A9G6|ACEA_ECOLI Isocitrate lyase OS=Escherichia coli (strain K12) GN=aceA PE=1 SV=1	0	47.7	47.7	47.7	47.7	47.7	47.7	47.7	39.4	44.5	44.5	44.5	44.9	39.4	44.5	475770000000	245120000000	230650000000	24468000000	12622000000	11846000000	21346000000	6694000000	14652000000	22148000000	9092500000	13055000000	21511000000	10412000000	11099000000	23592000000	8747200000	14844000000	28827000000	17073000000	11755000000	27024000000	13880000000	13144000000	41644000000	23539000000	18105000000	23858000000	9196200000
636	P0A9G8	6	Transcriptional regulator modE	b0761;JW0744;modE;modR	>sp|P0A9G8|MODE_ECOLI Transcriptional regulator ModE OS=Escherichia coli (strain K12) GN=modE PE=1 SV=1	6.8643e-133	22.5	16	12.2	16	22.5	16	16	7.6	7.6	17.2	7.6	7.6	17.2	17.2	441220000	346810000	94411000	45413000	35507000	9905900	15030000	7047800	7981900	10366000	6787900	3578200	29632000	21552000	8080200	19928000	13044000	6884500	17388000	12888000	4499900	36781000	28424000	8357400	35594000	28663000	6931300	1534300	941820
637	P0A9H1	9	Double-strand-specific uracil glycosylase;G/U mismatch-specific DNA glycosylase;Mismatch-specific uracil DNA-glycosylase	b3068;JW3040;mug;ygjF	>sp|P0A9H1|MUG_ECOLI G/U mismatch-specific DNA glycosylase OS=Escherichia coli (strain K12) GN=mug PE=1 SV=1	0	92.3	69	82.7	69	92.3	82.7	82.7	58.9	58.9	58.9	58.9	58.9	58.9	58.9	6041000000	4127900000	1913100000	263620000	179220000	84402000	164000000	84544000	79455000	187580000	111040000	76539000	214390000	138770000	75615000	158040000	81918000	76117000	111480000	55638000	55844000	232760000	158180000	74578000	715070000	531810000	183260000	394900000	245780000
638	P0A9H3	11	Lysine decarboxylase, inducible	b4131;cadA;JW4092;ldcI	>sp|P0A9H3|LDCI_ECOLI Lysine decarboxylase, inducible OS=Escherichia coli (strain K12) GN=cadA PE=1 SV=1	1.3061e-47	7.6	8.3	0	5.9	15.5	12.6	3.1	15.1	1.7	10.5	5.6	6	7.6	4.6	185400000	71902000	113490000	5111300	279700	4831600	5248200	0	5248200	0	0	0	5486000	1716400	3769600	24270000	11192000	13078000	30326000	20351000	9974900	2325900	0	2325900	36908000	8658700	28249000	1343300	0
639	P0A9H5	5	Cob(I)alamin adenosyltransferase;Cob(I)yrinic acid a,c-diamide adenosyltransferase;Corrinoid adenosyltransferase	b1270;btuR;cobA;JW1262	>sp|P0A9H5|BTUR_ECOLI Cob(I)yrinic acid a,c-diamide adenosyltransferase OS=Escherichia coli (strain K12) GN=btuR PE=3 SV=1	7.6302e-48	18.9	23	23	16.3	23	23	12.2	8.2	4.1	8.2	19.9	19.9	4.1	4.1	345930000	167400000	178530000	39156000	20456000	18700000	27144000	11334000	15810000	32146000	16132000	16014000	33216000	15871000	17345000	26541000	9564900	16977000	14862000	4622500	10239000	31427000	16041000	15385000	4943900	2811300	2132600	25525000	13718000
640	P0A9H7	12	Cyclopropane-fatty-acyl-phospholipid synthase	b1661;cdfA;cfa;JW1653	>sp|P0A9H7|CFA_ECOLI Cyclopropane-fatty-acyl-phospholipid synthase OS=Escherichia coli (strain K12) GN=cfa PE=1 SV=2	0	23.3	41.1	23.3	34.3	34.3	34.3	23.3	24.1	17.3	14.1	18.3	17.3	14.1	17.3	8457000000	5036100000	3420900000	687430000	492470000	194970000	405480000	93899000	311580000	261740000	97316000	164420000	577990000	358890000	219100000	454860000	187130000	267720000	220310000	67284000	153030000	670120000	491070000	179040000	557250000	391110000	166150000	360240000	142360000
641	P0A9I3	2	Gcv operon repressor;Glycine cleavage system transcriptional repressor	b2479;gcvR;JW2464;yffD	>sp|P0A9I3|GCVR_ECOLI Glycine cleavage system transcriptional repressor OS=Escherichia coli (strain K12) GN=gcvR PE=1 SV=2	2.5443e-08	5.8	5.8	5.8	5.8	5.8	0	5.8	0	0	14.2	0	14.2	14.2	0	125180000	58809000	66374000	19349000	10416000	8933600	14111000	4837600	9273500	13696000	6276000	7420400	21729000	10171000	11558000	25570000	9396100	16174000	0	0	0	15960000	8658900	7300900	0	0	0	0	0
642	P0A9J4	2	2-dehydropantoate 2-reductase;Ketopantoate reductase	apbA;b0425;JW0415;panE	>sp|P0A9J4|PANE_ECOLI 2-dehydropantoate 2-reductase OS=Escherichia coli (strain K12) GN=panE PE=1 SV=1	1.3906e-31	3	7.9	3	7.9	3	7.9	7.9	7.9	3	3	7.9	7.9	7.9	3	328450000	202420000	126030000	18947000	11519000	7428100	12004000	4041900	7961800	7070800	0	7070800	14227000	7579200	6647700	5399800	2618900	2780900	12684000	7399800	5284700	10011000	10011000	0	43157000	33683000	9473800	22463000	9964000
643	P0A9J6	6	Ribokinase	b3752;JW3731;rbsK	>sp|P0A9J6|RBSK_ECOLI Ribokinase OS=Escherichia coli (strain K12) GN=rbsK PE=1 SV=1	7.7092e-33	11	13.6	4.5	17.5	11	11	11	0	13.9	13.9	20.4	13.9	10.7	0	485680000	237920000	247760000	26505000	12941000	13564000	11962000	658200	11304000	14754000	7531600	7222300	31974000	16233000	15741000	6412900	134790	6278100	12973000	7424900	5547700	26492000	13202000	13290000	0	0	0	22805000	9404900
644	P0A9J8	14	Chorismate mutase;P-protein;Prephenate dehydratase	b2599;JW2580;pheA	>sp|P0A9J8|PHEA_ECOLI P-protein OS=Escherichia coli (strain K12) GN=pheA PE=1 SV=1	0	57	57	57	48.2	57	61.1	57	32.1	33.9	33.9	59.3	33.9	32.1	33.9	83429000000	45877000000	37553000000	8224100000	5702800000	2521300000	4554600000	1375000000	3179500000	4007300000	1538000000	2469300000	4486500000	1861100000	2625300000	5796400000	3206700000	2589700000	4454300000	2641500000	1812800000	5628400000	3479100000	2149300000	7909900000	5432300000	2477600000	3729700000	1296800000
645	P0A9K1	4	Phosphate starvation-inducible protein psiH;Protein phoH	b1020;JW1005;phoH;psiH	>sp|P0A9K1|PHOH_ECOLI Protein PhoH OS=Escherichia coli (strain K12) GN=phoH PE=1 SV=1	1.1954e-06	2.3	2.3	2.3	2.3	0	0	2.3	7.9	0	20.9	7.9	0	0	7.9	54640000	36554000	18086000	1540800	602220	938620	2700600	1515000	1185600	221220	130560	90658	481690	254390	227310	0	0	0	0	0	0	1627900	696050	931850	10070000	3967400	6102500	0	0
646	P0A9K3	13	PhoH-like protein	b0660;JW0657;ybeZ	>sp|P0A9K3|PHOL_ECOLI PhoH-like protein OS=Escherichia coli (strain K12) GN=ybeZ PE=1 SV=2	0	64.7	81.2	79.2	81.2	81.2	81.2	79.2	62.7	41.9	62.7	65.9	62.7	50.6	50.6	33401000000	15772000000	17630000000	2043800000	982610000	1061200000	1773300000	631040000	1142300000	1744100000	708460000	1035700000	1887900000	866580000	1021300000	1811600000	623840000	1187700000	1650500000	701990000	948480000	2463500000	1166000000	1297600000	3295200000	1755200000	1540000000	2423100000	1068400000
647	P0A9K7	10	Phosphate transport system protein phoU	b3724;JW3702;nmpA;phoU	>sp|P0A9K7|PHOU_ECOLI Phosphate transport system protein PhoU OS=Escherichia coli (strain K12) GN=phoU PE=1 SV=1	5.383e-239	48.1	53.9	53.9	53.9	53.9	32.4	53.9	22.8	22.8	24.9	29.5	22.8	22.8	22.8	2575300000	1350500000	1224800000	169940000	97704000	72234000	147250000	57802000	89450000	153380000	78224000	75155000	237720000	129310000	108410000	151640000	55615000	96022000	122740000	55628000	67110000	223830000	124080000	99754000	318110000	177420000	140690000	63456000	32232000
648	P0A9K9	1	FKBP-type peptidyl-prolyl cis-trans isomerase slyD;Histidine-rich protein;Metallochaperone slyD;Rotamase;Sensitivity to lysis protein D;WHP	b3349;JW3311;slyD	>sp|P0A9K9|SLYD_ECOLI FKBP-type peptidyl-prolyl cis-trans isomerase SlyD OS=Escherichia coli (strain K12) GN=slyD PE=1 SV=1	4.2214e-11	12.2	12.2	12.2	12.2	12.2	12.2	12.2	12.2	12.2	12.2	12.2	12.2	12.2	12.2	12419000000	5907000000	6512100000	542510000	213960000	328550000	622290000	255540000	366740000	467060000	225430000	241640000	627220000	276050000	351160000	438000000	87050000	350950000	301510000	72525000	228990000	427160000	173630000	253530000	1843500000	847360000	996090000	1023000000	593780000
649	P0A9L3	5	FKBP-type 22 kDa peptidyl-prolyl cis-trans isomerase;Rotamase	b4207;fklB;JW5746;ytfC	>sp|P0A9L3|FKBB_ECOLI FKBP-type 22 kDa peptidyl-prolyl cis-trans isomerase OS=Escherichia coli (strain K12) GN=fklB PE=1 SV=2	6.6351e-17	58.3	82	38.8	38.8	58.3	38.8	38.8	17.5	17.5	17.5	17.5	17.5	17.5	60.7	2487700000	1029700000	1458000000	291640000	119140000	172510000	371750000	146170000	225580000	272610000	132280000	140330000	244190000	120700000	123490000	401070000	94063000	307010000	107510000	22157000	85351000	244040000	107490000	136560000	52450000	23563000	28887000	84499000	49188000
650	P0A9L5	5	Par10;Parvulin;Peptidyl-prolyl cis-trans isomerase C;Rotamase C	b3775;JW3748;parVA;ppiC	>sp|P0A9L5|PPIC_ECOLI Peptidyl-prolyl cis-trans isomerase C OS=Escherichia coli (strain K12) GN=ppiC PE=1 SV=2	5.8958e-169	76.3	76.3	76.3	76.3	76.3	76.3	76.3	67.7	67.7	67.7	67.7	67.7	67.7	67.7	12992000000	6882700000	6108900000	547130000	276740000	270390000	542180000	242760000	299410000	585030000	309280000	275750000	669730000	345200000	324530000	394790000	103410000	291370000	287990000	42800000	245190000	435670000	229070000	206600000	1311300000	761440000	549900000	1177800000	686120000
651	P0A9L8	9	Pyrroline-5-carboxylate reductase	b0386;JW0377;proC	>sp|P0A9L8|P5CR_ECOLI Pyrroline-5-carboxylate reductase OS=Escherichia coli (strain K12) GN=proC PE=1 SV=1	0	38.3	38.3	38.3	38.3	38.3	49.8	38.3	48	49.8	38.7	59.5	59.5	38.7	59.5	14199000000	7310300000	6889200000	442620000	193030000	249600000	463070000	157780000	305300000	527690000	243930000	283760000	563810000	229630000	334190000	237660000	75073000	162580000	426440000	167340000	259100000	505220000	196120000	309100000	1462100000	720980000	741080000	1360900000	834460000
652	P0A9M0	30	ATP-dependent protease La	b0439;capR;deg;JW0429;lon;lopA;muc	>sp|P0A9M0|LON_ECOLI Lon protease OS=Escherichia coli (strain K12) GN=lon PE=1 SV=1	0	59.7	56.4	56.4	59.7	52.8	59.7	56.4	39.3	47.1	45	47.2	45.3	40.8	45.9	58526000000	31417000000	27109000000	5302600000	3063300000	2239300000	4132200000	1767800000	2364400000	2187900000	1041900000	1146100000	3629400000	1985000000	1644300000	2926500000	1165900000	1760600000	3093900000	1394700000	1699200000	3835200000	2136600000	1698500000	4924200000	2693200000	2231100000	4039600000	2112800000
653	P0A9M2	7	Hypoxanthine phosphoribosyltransferase	b0125;hpt;JW5009	>sp|P0A9M2|HPRT_ECOLI Hypoxanthine phosphoribosyltransferase OS=Escherichia coli (strain K12) GN=hpt PE=1 SV=1	0	43.3	43.3	43.3	43.3	33.7	33.7	43.3	24.2	24.2	24.2	32.6	33.7	24.2	24.2	10466000000	5217100000	5248700000	507930000	249570000	258360000	607030000	259720000	347300000	673750000	329940000	343810000	702490000	324080000	378410000	483600000	194900000	288700000	279470000	118960000	160510000	659330000	309540000	349790000	711490000	372300000	339190000	720640000	303120000
654	P0A9M5	5	Xanthine phosphoribosyltransferase;Xanthine-guanine phosphoribosyltransferase	b0238;gpp;gpt;gxu;JW0228	>sp|P0A9M5|XGPT_ECOLI Xanthine phosphoribosyltransferase OS=Escherichia coli (strain K12) GN=gpt PE=1 SV=1	1.5823e-83	43.4	43.4	43.4	43.4	43.4	43.4	43.4	43.4	71.1	71.1	71.1	43.4	43.4	71.1	10017000000	4827800000	5189700000	271200000	108820000	162380000	252080000	97417000	154660000	322890000	143520000	179360000	361660000	157130000	204540000	221220000	58982000	162230000	219220000	100830000	118390000	220750000	89863000	130890000	651210000	300380000	350830000	1035100000	554630000
655	P0A9M8	20	Phosphate acetyltransferase;Phosphotransacetylase	b2297;JW2294;pta	>sp|P0A9M8|PTA_ECOLI Phosphate acetyltransferase OS=Escherichia coli (strain K12) GN=pta PE=1 SV=2	0	51.7	47.6	51.7	45.8	43.6	41.7	47.6	33.8	39.5	36.7	46.5	33.8	32.6	36.7	37293000000	18377000000	18916000000	2551500000	1258400000	1293100000	1969500000	678020000	1291500000	1819900000	761080000	1058900000	1318400000	582990000	735450000	1636200000	559610000	1076600000	1775400000	813800000	961590000	2049100000	894230000	1154900000	3029500000	1654200000	1375300000	3136400000	1567800000
656	P0A9N4	7	Formate-C-acetyltransferase-activating enzyme 1;PFL-activating enzyme 1;Pyruvate formate-lyase 1-activating enzyme	act;b0902;JW0885;pflA	>sp|P0A9N4|PFLA_ECOLI Pyruvate formate-lyase 1-activating enzyme OS=Escherichia coli (strain K12) GN=pflA PE=1 SV=2	1.5706e-24	38.2	38.2	28.9	38.2	38.2	28.9	38.2	36.6	36.6	24.8	40.2	30.9	21.1	24.8	3835100000	1910200000	1925000000	192960000	81103000	111860000	208310000	100700000	107610000	207010000	122050000	84964000	242150000	119020000	123130000	116200000	27679000	88525000	95578000	24793000	70785000	196900000	80288000	116610000	466510000	220410000	246110000	380480000	235090000
657	P0A9P0	20	Dihydrolipoamide dehydrogenase;Dihydrolipoyl dehydrogenase;E3 component of pyruvate and 2-oxoglutarate dehydrogenases complexes;Glycine cleavage system L protein	b0116;JW0112;lpd;lpdA	>sp|P0A9P0|DLDH_ECOLI Dihydrolipoyl dehydrogenase OS=Escherichia coli (strain K12) GN=lpdA PE=1 SV=2	0	52.3	61.6	61.6	52.3	61.6	61.6	61.6	50.6	42.6	50.8	50.8	49.2	50.8	50.8	239480000000	120470000000	119000000000	10933000000	5115400000	5817500000	12766000000	5331700000	7433900000	10575000000	5197000000	5378200000	11593000000	5470400000	6122500000	9714300000	3038700000	6675600000	9092300000	4584700000	4507600000	10411000000	4703700000	5706900000	20708000000	10309000000	10399000000	11663000000	6107100000
658	P0A9P4	6	Thioredoxin reductase	b0888;JW0871;trxB	>sp|P0A9P4|TRXB_ECOLI Thioredoxin reductase OS=Escherichia coli (strain K12) GN=trxB PE=1 SV=2	6.3528e-149	42.1	42.1	42.1	42.1	42.1	42.1	42.1	37.7	36.1	49.2	55.1	49.2	49.2	49.2	26276000000	12904000000	13373000000	1100900000	515030000	585860000	844690000	290950000	553730000	943150000	381930000	561220000	1384600000	645030000	739530000	1004600000	291040000	713580000	904710000	365590000	539120000	1304600000	598200000	706440000	1480800000	799400000	681350000	1318800000	660530000
659	P0A9P6	15	ATP-dependent RNA helicase deaD;Cold-shock DEAD box protein A;Translation factor W2	b3162;csdA;deaD;JW5531;mssB;rhlD	>sp|P0A9P6|DEAD_ECOLI Cold-shock DEAD box protein A OS=Escherichia coli (strain K12) GN=deaD PE=1 SV=2	0	30.4	38.3	38.2	16.5	27.5	24.5	38.3	37.8	33.7	41.2	35.1	28.3	27.8	29.4	12207000000	6309500000	5897900000	561650000	199040000	362600000	1694500000	899080000	795380000	702850000	499040000	203810000	201370000	123320000	78059000	442970000	50369000	392600000	421120000	25106000	396010000	886750000	336630000	550120000	922820000	347560000	575260000	1285800000	921260000
660	P0A9P9	4	5-keto-D-gluconate 5-reductase;Gluconate 5-dehydrogenase	b4266;idnO;JW4223;yjgU	>sp|P0A9P9|IDNO_ECOLI Gluconate 5-dehydrogenase OS=Escherichia coli (strain K12) GN=idnO PE=3 SV=1	2.2482e-28	4.7	11.8	11.8	4.7	11.8	11.8	11.8	11.8	20.9	20.9	11.8	11.8	29.9	20.9	141410000	77118000	64293000	4261500	1872100	2389400	6398700	2649100	3749600	5433700	2634400	2799300	915300	0	915300	5145300	1030000	4115300	7496000	4581700	2914400	6278300	3882100	2396200	10565000	5271500	5293800	11389000	4811700
661	P0A9Q1	11	Aerobic respiration control protein ArcA;Dye resistance protein	arcA;b4401;cpxC;dye;fexA;JW4364;msp;seg;sfrA	>sp|P0A9Q1|ARCA_ECOLI Aerobic respiration control protein ArcA OS=Escherichia coli (strain K12) GN=arcA PE=1 SV=1	0	82.8	82.8	82.8	82.8	82.8	82.8	82.8	58.8	58.8	58.8	58.8	58.8	47.1	58.8	43463000000	21803000000	21660000000	2085500000	1179900000	905560000	1553200000	541500000	1011700000	1920500000	795680000	1124900000	1811200000	885980000	925260000	1470500000	480470000	989980000	1473600000	602670000	870900000	1859100000	1029500000	829600000	5592300000	3075900000	2516400000	2753900000	1241900000
662	P0A9Q5	15	Acetyl-coenzyme A carboxylase carboxyl transferase subunit beta	accD;b2316;dedB;JW2313;usg	>sp|P0A9Q5|ACCD_ECOLI Acetyl-coenzyme A carboxylase carboxyl transferase subunit beta OS=Escherichia coli (strain K12) GN=accD PE=1 SV=1	4.2532e-156	52.3	52.3	52.3	50	40.5	42.4	52.3	29.9	29.9	20.7	29.9	30.3	29.9	29.9	9849400000	7381100000	2468300000	555070000	404420000	150650000	403360000	250040000	153320000	401440000	291850000	109590000	469700000	339080000	130620000	211050000	112230000	98816000	287860000	203720000	84141000	632770000	459370000	173410000	847490000	640740000	206740000	753000000	577920000
663	P0A9Q7	49	Acetaldehyde dehydrogenase [acetylating];Alcohol dehydrogenase;Aldehyde-alcohol dehydrogenase;Pyruvate-formate-lyase deactivase	adhE;ana;b1241;JW1228	>sp|P0A9Q7|ADHE_ECOLI Aldehyde-alcohol dehydrogenase OS=Escherichia coli (strain K12) GN=adhE PE=1 SV=2	0	75.6	80	83.2	79.7	79.7	84.1	79.7	70.4	72.4	66.4	79.7	66.1	69.1	70	435230000000	232240000000	202990000000	29974000000	16273000000	13701000000	26187000000	8896100000	17291000000	13582000000	5864300000	7717200000	32497000000	15173000000	17324000000	20573000000	8448600000	12125000000	33973000000	21908000000	12065000000	28526000000	14760000000	13766000000	32605000000	17095000000	15510000000	22502000000	11321000000
664	P0A9Q9	8	Aspartate-semialdehyde dehydrogenase	asd;b3433;hom;JW3396	>sp|P0A9Q9|DHAS_ECOLI Aspartate-semialdehyde dehydrogenase OS=Escherichia coli (strain K12) GN=asd PE=1 SV=1	0	52.9	43.9	43.9	52.9	43.9	43.9	45	24	24	24	40.6	24	24	24	105070000000	60263000000	44805000000	4530600000	2518200000	2012400000	4229600000	2013100000	2216500000	3858200000	1789700000	2068500000	6938700000	4273700000	2665000000	3285900000	1391500000	1894400000	4834500000	2647000000	2187500000	2293700000	1289700000	1004000000	9550600000	5228600000	4322100000	7597600000	3895000000
665	P0A9R7	5	Cell division ATP-binding protein ftsE	b3463;ftsE;JW3428	>sp|P0A9R7|FTSE_ECOLI Cell division ATP-binding protein FtsE OS=Escherichia coli (strain K12) GN=ftsE PE=1 SV=1	6.2839e-64	35.6	35.6	39.6	39.6	39.6	30.2	39.6	25.2	9.5	25.2	23.9	10.8	5.4	25.2	906500000	581610000	324890000	88989000	62224000	26765000	29701000	16081000	13620000	36336000	23226000	13110000	60696000	37028000	23667000	33957000	17907000	16050000	26340000	15906000	10434000	54971000	36804000	18167000	39461000	28332000	11129000	71458000	39530000
666	P0A9S1	6	Lactaldehyde reductase;Propanediol oxidoreductase	b2799;fucO;JW2770	>sp|P0A9S1|FUCO_ECOLI Lactaldehyde reductase OS=Escherichia coli (strain K12) GN=fucO PE=1 SV=2	1.6253e-20	6.5	6.5	0	6.5	6.5	24.9	14.9	13.6	16.5	11	6.5	2.6	13.6	0	319280000	244310000	74972000	5356200	2536700	2819400	6109500	1020600	5088900	0	0	0	5244400	1992400	3252000	4599100	1287100	3311900	82160000	78827000	3332200	9834800	4921500	4913300	13786000	5874300	7912200	36867000	17080000
667	P0A9S3	9	Galactitol-1-phosphate 5-dehydrogenase	b2091;gatD;JW2075	>sp|P0A9S3|GATD_ECOLI Galactitol-1-phosphate 5-dehydrogenase OS=Escherichia coli (strain K12) GN=gatD PE=1 SV=1	2.1361e-33	14.5	19.9	19.9	19.9	8.7	30.6	17.6	20.5	8.7	14.7	14.7	14.7	25.1	23.7	1336000000	788200000	547840000	22894000	7405000	15489000	51907000	27852000	24055000	59293000	30290000	29004000	55622000	30278000	25344000	15765000	2165900	13599000	160740000	133100000	27638000	29222000	10117000	19104000	80423000	27505000	52919000	71661000	37741000
668	P0A9S5	4	Glycerol dehydrogenase	b3945;gldA;JW5556	>sp|P0A9S5|GLDA_ECOLI Glycerol dehydrogenase OS=Escherichia coli (strain K12) GN=gldA PE=1 SV=1	4.7728e-183	13.6	13.6	13.6	13.6	13.6	13.6	13.6	13.6	13.6	10.9	10.9	13.6	13.6	13.6	2771800000	1331000000	1440900000	152650000	71579000	81073000	98398000	25537000	72860000	122550000	25916000	96635000	133730000	53263000	80465000	103830000	37244000	66583000	202800000	127220000	75576000	129250000	58365000	70880000	315740000	162160000	153570000	197360000	76782000
669	P0A9S7	4	High-affinity branched-chain amino acid transport ATP-binding protein livG;LIV-I protein G	b3455;JW3420;livG	>sp|P0A9S7|LIVG_ECOLI High-affinity branched-chain amino acid transport ATP-binding protein LivG OS=Escherichia coli (strain K12) GN=livG PE=3 SV=1	5.3091e-56	29	13.3	13.3	13.3	29	13.3	13.3	33.7	18	18	18	18	18	33.7	1786700000	1289700000	497010000	63540000	44943000	18597000	43817000	25695000	18121000	40624000	29240000	11383000	94186000	70689000	23497000	31116000	17181000	13935000	41888000	36354000	5534000	64523000	47007000	17516000	305110000	228500000	76609000	94792000	64988000
670	P0A9T0	13	D-3-phosphoglycerate dehydrogenase	b2913;JW2880;serA	>sp|P0A9T0|SERA_ECOLI D-3-phosphoglycerate dehydrogenase OS=Escherichia coli (strain K12) GN=serA PE=1 SV=2	0	54.6	47.6	47.6	52.7	47.6	54.6	47.6	47.8	47.8	47.8	49.8	47.8	47.8	47.8	207460000000	117730000000	89729000000	11360000000	6604100000	4755400000	9435500000	3341900000	6093700000	7632300000	3561300000	4070900000	8697700000	4688800000	4008900000	8055000000	3311800000	4743200000	9740400000	5649800000	4090600000	9304800000	5364900000	3939900000	22802000000	14286000000	8516000000	13387000000	6265500000
671	P0A9T4	8	Protein tas	b2834;JW2802;tas;ygdS	>sp|P0A9T4|TAS_ECOLI Protein tas OS=Escherichia coli (strain K12) GN=tas PE=1 SV=1	8.5218e-218	41.9	41.9	41.9	35.3	43.6	29.2	35.3	19.9	21.7	19.9	28.3	19.9	19.9	28.3	6645500000	4065000000	2580500000	474560000	297010000	177550000	350120000	177230000	172890000	341990000	220110000	121880000	367120000	227920000	139200000	176860000	87347000	89511000	219840000	126460000	93384000	357020000	249860000	107160000	446400000	302410000	143990000	683570000	422520000
672	P0A9T6	3	Uncharacterized HTH-type transcriptional regulator ybaQ	b0483;JW0472;ybaQ	>sp|P0A9T6|YBAQ_ECOLI Uncharacterized HTH-type transcriptional regulator YbaQ OS=Escherichia coli (strain K12) GN=ybaQ PE=1 SV=1	1.2167e-08	0	0	0	0	0	0	0	42.5	42.5	52.2	52.2	0	42.5	31	358370000	211960000	146410000	0	0	0	0	0	0	0	0	0	0	0	0	0	0	0	0	0	0	0	0	0	62959000	24820000	38139000	28694000	13858000
673	P0A9T8	6	Uncharacterized ABC transporter ATP-binding protein ybbA	b0495;JW0484;ybbA	>sp|P0A9T8|YBBA_ECOLI Uncharacterized ABC transporter ATP-binding protein YbbA OS=Escherichia coli (strain K12) GN=ybbA PE=3 SV=1	1.1318e-118	16.2	16.2	16.2	16.2	16.2	16.2	16.2	25.4	16.2	16.2	25	40.8	16.7	25.4	1174200000	599160000	575070000	65223000	34359000	30864000	32169000	10670000	21499000	55155000	25597000	29558000	41717000	18556000	23161000	40347000	13608000	26740000	46407000	19964000	26444000	60228000	30440000	29788000	141190000	80558000	60627000	100850000	46473000
674	P0A9U1	14	Uncharacterized ABC transporter ATP-binding protein ybhF	b0794;JW5104;ybhF	>sp|P0A9U1|YBHF_ECOLI Uncharacterized ABC transporter ATP-binding protein YbhF OS=Escherichia coli (strain K12) GN=ybhF PE=1 SV=1	8.4045e-157	15.4	26.3	11.6	7.1	26.3	22.3	26.3	15.6	7.3	7.3	10.9	13	13	9.3	3933500000	2114900000	1818600000	479930000	250680000	229250000	434960000	182510000	252460000	317520000	164530000	152990000	141020000	68382000	72636000	309650000	137110000	172540000	472040000	305250000	166790000	327910000	165500000	162410000	267660000	164510000	103150000	149860000	89047000
675	P0A9U3	18	Uncharacterized ABC transporter ATP-binding protein ybiT	b0820;JW0804;ybiT	>sp|P0A9U3|YBIT_ECOLI Uncharacterized ABC transporter ATP-binding protein YbiT OS=Escherichia coli (strain K12) GN=ybiT PE=3 SV=1	0	54	24.2	49.4	54	52.6	52.6	49.4	39.1	35.5	36.4	42.3	29.1	35.1	42.3	15789000000	8019900000	7768800000	893920000	532360000	361560000	76519000	27204000	49315000	734210000	396490000	337720000	2614400000	1216300000	1398100000	809230000	327340000	481890000	559100000	187120000	371970000	921100000	491900000	429200000	1666300000	893390000	772940000	1023100000	501310000
676	P0A9U6	3	HTH-type transcriptional regulator puuR	b1299;JW1292;puuR;ycjC	>sp|P0A9U6|PUUR_ECOLI HTH-type transcriptional regulator PuuR OS=Escherichia coli (strain K12) GN=puuR PE=1 SV=1	1.9207e-19	13	18.4	18.4	18.4	13	13	18.4	23.8	23.8	18.4	23.8	5.4	5.4	23.8	709900000	349370000	360520000	73704000	32395000	41309000	104310000	31524000	72786000	32172000	15678000	16494000	89708000	42523000	47185000	39067000	11842000	27225000	82048000	49348000	32700000	72402000	36354000	36048000	23408000	10216000	13191000	42356000	23894000
677	P0A9V1	3	Lipopolysaccharide export system ATP-binding protein lptB	b3201;JW3168;lptB;yhbG	>sp|P0A9V1|LPTB_ECOLI Lipopolysaccharide export system ATP-binding protein LptB OS=Escherichia coli (strain K12) GN=lptB PE=1 SV=2	1.9309e-299	15.8	4.1	15.8	4.1	12.4	4.1	4.1	24.1	15.8	15.8	24.1	24.1	15.8	24.1	1546800000	920990000	625800000	6074000	6074000	0	0	0	0	6752100	6752100	0	0	0	0	0	0	0	0	0	0	0	0	0	297120000	271760000	25359000	78169000	40317000
678	P0A9V5	2	Uncharacterized HTH-type transcriptional regulator yiaG	b3555;JW3524;yiaG	>sp|P0A9V5|YIAG_ECOLI Uncharacterized HTH-type transcriptional regulator YiaG OS=Escherichia coli (strain K12) GN=yiaG PE=4 SV=1	1.9725e-13	13.5	13.5	13.5	13.5	13.5	13.5	13.5	16.7	16.7	16.7	0	0	16.7	16.7	64792000	31831000	32960000	4806800	2234300	2572500	4759800	2365500	2394200	6697800	4415800	2282000	8273900	5215000	3058900	3158700	503650	2655100	4083900	570020	3513900	6614000	3214600	3399400	5570700	2185900	3384800	4277800	2518800
679	P0A9W0	8	HTH-type transcriptional regulator ulaR	b4191;JW4149;ulaR;yjfQ	>sp|P0A9W0|ULAR_ECOLI HTH-type transcriptional regulator UlaR OS=Escherichia coli (strain K12) GN=ulaR PE=1 SV=1	3.6217e-28	18.7	15.1	15.1	18.7	18.7	15.1	18.7	34.7	25.5	34.7	22.7	22.7	26.3	29.1	648110000	369720000	278390000	31734000	19614000	12121000	14222000	6547800	7674500	17285000	9436500	7848200	39817000	23924000	15893000	18127000	7244500	10883000	9056800	3846000	5210900	33171000	21428000	11743000	67998000	39695000	28303000	67037000	38092000
680	P0A9W3	25	Uncharacterized ABC transporter ATP-binding protein yjjK	b4391;JW4354;yjjK	>sp|P0A9W3|YJJK_ECOLI Uncharacterized ABC transporter ATP-binding protein YjjK OS=Escherichia coli (strain K12) GN=yjjK PE=1 SV=2	0	69.4	63.6	69.4	63.6	63.6	56.6	69.4	53.7	51.4	53.7	59.6	59.5	56.2	59.5	62420000000	37049000000	25372000000	3669600000	2109900000	1559600000	4426400000	2662600000	1763800000	2738300000	1645700000	1092600000	2663800000	1458800000	1205000000	2699000000	1059500000	1639500000	1923600000	736260000	1187400000	4005000000	2288900000	1716100000	5243200000	3127800000	2115400000	5525100000	3456600000
681	P0A9W6	4	Uncharacterized protein yrbA	b3190;JW3157;yrbA	>sp|P0A9W6|YRBA_ECOLI Uncharacterized protein YrbA OS=Escherichia coli (strain K12) GN=yrbA PE=1 SV=1	2.9694e-14	66.7	66.7	14.3	66.7	66.7	14.3	0	92.9	41.7	92.9	41.7	41.7	65.5	41.7	2563200000	1308400000	1254800000	5253200	2879200	2374000	44546000	23748000	20798000	20426000	9477500	10948000	21304000	12073000	9231200	24018000	16839000	7179500	940640	0	940640	0	0	0	269470000	133600000	135870000	451840000	240020000
682	P0A9W9	6	Protein yrdA	b3279;JW5710;yrdA	>sp|P0A9W9|YRDA_ECOLI Protein YrdA OS=Escherichia coli (strain K12) GN=yrdA PE=1 SV=1	1.2521e-302	38.6	61.4	38.6	38.6	38.6	38.6	38.6	26.6	26.6	26.6	33.2	26.6	19	26.6	2896300000	1532600000	1363600000	149760000	75687000	74075000	202610000	87391000	115220000	160630000	80307000	80327000	147950000	86724000	61227000	114620000	37172000	77448000	69227000	14427000	54800000	165550000	78545000	87004000	221460000	126650000	94813000	173200000	94872000
683	P0A9X1	6	Zinc import ATP-binding protein ZnuC	b1858;JW1847;yebM;znuC	>sp|P0A9X1|ZNUC_ECOLI Zinc import ATP-binding protein ZnuC OS=Escherichia coli (strain K12) GN=znuC PE=1 SV=1	6.6284e-59	26.3	9.2	8.4	23.1	17.1	26.3	26.3	15.5	8	12.4	21.1	15.5	10.8	15.5	695000000	569160000	125840000	40197000	34173000	6024000	3783600	718670	3064900	3019700	1315000	1704700	24285000	18890000	5394300	10571000	8324500	2247000	26159000	21837000	4322000	37463000	31498000	5965900	103970000	92187000	11785000	12843000	5043500
684	P0A9X4	6	Rod shape-determining protein mreB	b3251;envB;JW3220;mreB;rodY	>sp|P0A9X4|MREB_ECOLI Rod shape-determining protein MreB OS=Escherichia coli (strain K12) GN=mreB PE=1 SV=1	3.0116e-215	24.5	24.5	24.5	24.5	24.5	24.5	24.5	11.5	16.7	16.7	19.6	16.7	8.6	19.6	14064000000	7433600000	6629900000	1236200000	660070000	576110000	940600000	434780000	505820000	1031500000	556850000	474660000	987160000	534030000	453140000	630960000	261090000	369870000	345350000	124050000	221300000	841920000	447820000	394100000	694380000	375450000	318940000	1028600000	524750000
685	P0A9X9	4	7.4 kDa cold shock protein;Cold shock protein cspA;CS7.4	b3556;cspA;cspS;JW3525	>sp|P0A9X9|CSPA_ECOLI Cold shock protein CspA OS=Escherichia coli (strain K12) GN=cspA PE=1 SV=2	0	31.4	52.9	67.1	52.9	31.4	31.4	38.6	67.1	67.1	67.1	67.1	67.1	67.1	67.1	22871000000	11096000000	11775000000	40969000	7968200	33001000	270780000	164530000	106250000	366750000	235610000	131140000	173080000	45481000	127590000	73837000	5159700	68677000	51383000	2901100	48482000	80723000	9514800	71208000	2820800000	663080000	2157700000	4070600000	3024300000
686	P0A9Y6	5	Cold shock-like protein cspC	b1823;cspC;JW1812;msmB	>sp|P0A9Y6|CSPC_ECOLI Cold shock-like protein CspC OS=Escherichia coli (strain K12) GN=cspC PE=1 SV=2	0	78.3	63.8	78.3	63.8	78.3	78.3	78.3	78.3	78.3	78.3	78.3	78.3	78.3	78.3	111030000000	54748000000	56280000000	1242900000	490250000	752700000	1037100000	478400000	558690000	1906200000	1079100000	827140000	1623900000	852490000	771450000	1044100000	157160000	886970000	1388200000	332600000	1055600000	2268600000	1033200000	1235500000	13692000000	6624000000	7067600000	11013000000	6059800000
687	P0A9Z1	5	Nitrogen regulatory protein P-II 1	b2553;glnB;JW2537	>sp|P0A9Z1|GLNB_ECOLI Nitrogen regulatory protein P-II 1 OS=Escherichia coli (strain K12) GN=glnB PE=1 SV=1	5.1113e-52	61.6	61.6	64.3	83.9	83.9	61.6	42	64.3	42	64.3	61.6	58	64.3	64.3	5491000000	2857200000	2633800000	116410000	54812000	61602000	90874000	31946000	58928000	432430000	291780000	140650000	837750000	396510000	441230000	380100000	122830000	257270000	79387000	34025000	45361000	60210000	34069000	26141000	690540000	376030000	314510000	214890000	112320000
688	P0AA04	6	Histidine-containing protein;Phosphocarrier protein HPr	b2415;hpr;JW2408;ptsH	>sp|P0AA04|PTHP_ECOLI Phosphocarrier protein HPr OS=Escherichia coli (strain K12) GN=ptsH PE=1 SV=1	0	78.8	78.8	89.4	78.8	85.9	78.8	78.8	78.8	78.8	78.8	78.8	78.8	78.8	78.8	78668000000	39878000000	38791000000	628930000	286780000	342150000	942740000	376630000	566110000	1396600000	678990000	717600000	1305100000	655560000	649590000	450190000	105920000	344270000	362200000	112320000	249890000	1205300000	558210000	647090000	7484000000	3777300000	3706700000	7586700000	3980600000
689	P0AA10	11	50S ribosomal protein L13	b3231;JW3200;rplM	>sp|P0AA10|RL13_ECOLI 50S ribosomal protein L13 OS=Escherichia coli (strain K12) GN=rplM PE=1 SV=1	0	90.8	90.8	89.4	90.8	89.4	89.4	89.4	54.2	66.2	66.2	73.2	66.2	67.6	66.2	53521000000	36466000000	17055000000	4567100000	3461700000	1105400000	2937100000	2107500000	829540000	2400300000	1783800000	616480000	3583600000	2727800000	855770000	2339000000	1067600000	1271400000	1772300000	1040300000	731920000	3046400000	2264400000	781990000	5575500000	3584300000	1991100000	3464600000	2430900000
690	P0AA16	3	Transcriptional regulatory protein ompR	b3405;JW3368;kmt;ompB;ompR	>sp|P0AA16|OMPR_ECOLI Transcriptional regulatory protein OmpR OS=Escherichia coli (strain K12) GN=ompR PE=1 SV=1	3.542e-35	25.1	25.1	25.1	25.1	25.1	25.1	25.1	25.1	25.1	25.1	25.1	25.1	16.7	25.1	5764700000	3003600000	2761200000	402620000	222200000	180430000	341940000	134320000	207630000	365580000	177410000	188170000	365860000	192520000	173340000	314280000	124030000	190250000	289730000	142440000	147290000	402950000	211750000	191210000	499990000	288930000	211050000	411760000	215020000
691	P0AA25	5	Thioredoxin-1	b3781;fipA;JW5856;trxA;tsnC	>sp|P0AA25|THIO_ECOLI Thioredoxin-1 OS=Escherichia coli (strain K12) GN=trxA PE=1 SV=2	0	51.4	51.4	51.4	51.4	51.4	51.4	51.4	58.7	58.7	51.4	58.7	58.7	51.4	58.7	72568000000	35720000000	36847000000	1193900000	503330000	690540000	1537300000	559040000	978280000	2203900000	947070000	1256900000	1907700000	858130000	1049500000	1013800000	313680000	700110000	1293500000	540940000	752580000	1303900000	578040000	725870000	10193000000	5218700000	4973900000	5536700000	2687700000
692	P0AA37	3	Ribosomal large subunit pseudouridine synthase A;rRNA pseudouridylate synthase A;rRNA-uridine isomerase A	b0058;JW0057;rluA;yabO	>sp|P0AA37|RLUA_ECOLI Ribosomal large subunit pseudouridine synthase A OS=Escherichia coli (strain K12) GN=rluA PE=1 SV=2	9.2805e-31	6.8	6.8	6.8	6.8	6.8	6.8	6.8	11	6.8	24.7	0	11	6.8	11	173420000	96283000	77134000	10456000	6112400	4343900	7949700	3837200	4112500	10576000	6296100	4280300	11104000	6185700	4918500	6085100	2186200	3898900	2868800	0	2868800	4240800	2709100	1531700	20615000	12526000	8089600	11041000	6140600
693	P0AA39	9	Ribosomal large subunit pseudouridine synthase C;rRNA pseudouridylate synthase C;rRNA-uridine isomerase C	b1086;JW1072;rluC;yceC	>sp|P0AA39|RLUC_ECOLI Ribosomal large subunit pseudouridine synthase C OS=Escherichia coli (strain K12) GN=rluC PE=1 SV=1	7.2303e-85	27.3	32	27.3	22.3	29.8	32	32	34.8	34.8	32.3	33.9	34.8	29.5	32.3	2607200000	1546900000	1060200000	121400000	67126000	54272000	111100000	60499000	50602000	36291000	22025000	14266000	69679000	38845000	30834000	59642000	20541000	39101000	72274000	36724000	35550000	109320000	60754000	48568000	128010000	64637000	63372000	263640000	171620000
694	P0AA47	6	Inner membrane transport protein yeeF	b2014;JW5330;yeeF	>sp|P0AA47|PLAP_ECOLI Low-affinity putrescine importer PlaP OS=Escherichia coli (strain K12) GN=plaP PE=1 SV=1	5.6298e-57	15.5	15.5	15.5	15.5	15.5	8.2	15.5	2	14.4	2	5.3	4.9	2	4.9	822540000	416360000	406180000	43499000	19072000	24427000	72126000	42900000	29226000	34288000	23346000	10942000	53546000	34042000	19504000	21576000	2627700	18948000	10887000	1306200	9581000	39678000	21291000	18387000	34366000	12851000	21516000	53561000	38512000
695	P0AA53	9	Protein qmcA	b0489;JW0478;qmcA;ybbK	>sp|P0AA53|QMCA_ECOLI Protein QmcA OS=Escherichia coli (strain K12) GN=qmcA PE=1 SV=1	0	59.7	59.7	59.7	59.7	53.8	53.8	59.7	34.8	33.1	40.7	41	25.2	40.7	40.7	2234200000	1277800000	956410000	183130000	111270000	71855000	101610000	39961000	61644000	43356000	19284000	24072000	105890000	55822000	50067000	89118000	42802000	46315000	133650000	97432000	36216000	159780000	92744000	67035000	273520000	152330000	121180000	136970000	65183000
696	P0AA60	1	Inner membrane protein yghB	b3009;JW2976;yghB	>sp|P0AA60|YGHB_ECOLI Inner membrane protein YghB OS=Escherichia coli (strain K12) GN=yghB PE=1 SV=1	4.9897e-05	0	0	0	0	0	0	0	4.1	4.1	0	0	0	0	4.1	23193000	10574000	12619000	0	0	0	0	0	0	0	0	0	0	0	0	0	0	0	0	0	0	0	0	0	1208600	484030	724590	7113000	2521700
697	P0AA78	5	Hexuronate transporter	b3093;exuT;JW3064	>sp|P0AA78|EXUT_ECOLI Hexuronate transporter OS=Escherichia coli (strain K12) GN=exuT PE=1 SV=1	6.9494e-90	14.8	1.5	0	0	0	10.2	8.7	5.1	9.7	16.7	14.8	7	16.7	7	182760000	117820000	64935000	19574000	8638000	10936000	352420	48503	303910	0	0	0	0	0	0	0	0	0	14006000	13863000	142720	520170	0	520170	2618200	520750	2097400	12147000	4515700
698	P0AA82	2	Cytosine permease	b0336;codB;JW0327	>sp|P0AA82|CODB_ECOLI Cytosine permease OS=Escherichia coli (strain K12) GN=codB PE=1 SV=1	5.373e-103	7.4	7.4	7.4	7.4	7.4	7.4	7.4	7.4	7.4	7.4	7.4	7.4	7.4	7.4	178500000	90141000	88363000	12496000	4208500	8287400	25671000	18626000	7045000	9297600	7902700	1394900	16336000	10531000	5804800	9430800	1025500	8405300	2667500	442550	2224900	8426900	3520400	4906500	7771000	1975700	5795400	16174000	11495000
699	P0AA84	2	Putative cardiolipin synthase ybhO	b0789;JW0772;ybhO	>sp|P0AA84|YBHO_ECOLI Putative cardiolipin synthase YbhO OS=Escherichia coli (strain K12) GN=ybhO PE=1 SV=1	2.3205e-56	3.9	3.9	3.9	3.9	3.9	3.9	0	3.9	3.9	3.9	3.9	3.9	3.9	3.9	125090000	66399000	58687000	507970	257250	250720	819090	426660	392440	406130	240350	165770	1472000	662270	809710	817870	300970	516900	439610	203170	236440	0	0	0	20954000	13188000	7765700	9939500	4556300
700	P0AA86	1	Cytochrome c biogenesis protein ccmG;Thiol:disulfide interchange protein dsbE	b2195;ccmG;dsbE;JW2183;yejQ	>sp|P0AA86|DSBE_ECOLI Thiol:disulfide interchange protein DsbE OS=Escherichia coli (strain K12) GN=dsbE PE=1 SV=1	3.6122e-05	0	0	11.9	11.9	11.9	11.9	0	0	0	0	0	0	11.9	0	14814000	12715000	2099000	0	0	0	0	0	0	1132000	565590	566400	2315200	2315200	0	1688700	1688700	0	1532600	0	1532600	0	0	0	0	0	0	0	0
701	P0AA89	3	Diguanylate cyclase DosC	b1490;dosC;JW5241;yddV	>sp|P0AA89|DOSC_ECOLI Diguanylate cyclase DosC OS=Escherichia coli (strain K12) GN=dosC PE=1 SV=1	4.1873e-08	8.5	8.5	8.5	8.5	8.5	8.5	8.5	12.2	13.3	8.5	8.5	4.8	0	8.5	933880000	463600000	470290000	56338000	25483000	30855000	42950000	22539000	20412000	8547300	2999800	5547400	4059300	1967800	2091500	1502300	443050	1059200	20243000	6369600	13874000	333810	152640	181170	48122000	20827000	27296000	454300000	241780000
702	P0AA91	4	Uncharacterized lipoprotein yeaY	b1806;JW1795;yeaY	>sp|P0AA91|YEAY_ECOLI Uncharacterized lipoprotein YeaY OS=Escherichia coli (strain K12) GN=yeaY PE=4 SV=1	2.4813e-27	29.5	8.8	25.9	25.9	29.5	29.5	29.5	20.7	20.7	20.7	20.7	5.2	25.9	20.7	417520000	236270000	181250000	19722000	10832000	8890200	2532900	840060	1692800	12566000	5051400	7514300	19097000	10225000	8872100	25141000	8927200	16214000	50345000	33847000	16498000	25011000	15746000	9264600	19901000	10479000	9421900	15601000	6502000
703	P0AA95	2	Uncharacterized protein yacC	b0122;JW0118;yacC	>sp|P0AA95|YACC_ECOLI Uncharacterized protein YacC OS=Escherichia coli (strain K12) GN=yacC PE=4 SV=1	4.2565e-40	28.7	28.7	28.7	28.7	28.7	16.5	28.7	28.7	12.2	28.7	28.7	28.7	28.7	28.7	793160000	405320000	387850000	15220000	7489400	7730600	18933000	7832900	11100000	32972000	16931000	16041000	23122000	11929000	11193000	11949000	3459500	8489400	6072700	0	6072700	15882000	7225600	8656500	120840000	60319000	60516000	33095000	17757000
704	P0AA97	2	Uncharacterized protein yaeQ	b0190;JW0186;yaeQ	>sp|P0AA97|YAEQ_ECOLI Uncharacterized protein YaeQ OS=Escherichia coli (strain K12) GN=yaeQ PE=1 SV=1	7.5108e-10	0	0	0	0	0	0	0	0	23.2	15.5	15.5	15.5	0	0	20164000	12282000	7881700	0	0	0	0	0	0	0	0	0	0	0	0	0	0	0	0	0	0	0	0	0	0	0	0	1742700	916890
705	P0AA99	7	Putative L,D-transpeptidase YafK	b0224;JW0214;yafK	>sp|P0AA99|YAFK_ECOLI Putative L,D-transpeptidase YafK OS=Escherichia coli (strain K12) GN=yafK PE=3 SV=1	8.6867e-65	26	39.4	39.4	39.4	29.7	4.9	39.4	29.7	24.8	29.7	29.7	24.8	29.7	29.7	668720000	403190000	265520000	24372000	12308000	12065000	36346000	21248000	15098000	40877000	29978000	10899000	66667000	46707000	19959000	12186000	2613500	9572700	1154600	0	1154600	33958000	18438000	15520000	91721000	56012000	35709000	53423000	36571000
706	P0AAA7	2	Protein wzxE	b3792;JW3766;wzx;wzxE;yifJ	>sp|P0AAA7|WZXE_ECOLI Protein WzxE OS=Escherichia coli (strain K12) GN=wzxE PE=1 SV=1	0.00033762	0	0	0	0	0	0	0	0	0	7.9	0	5	0	5	6989100	3078800	3910200	0	0	0	0	0	0	0	0	0	0	0	0	0	0	0	0	0	0	0	0	0	0	0	0	0	0
707	P0AAA9	2	Zinc resistance-associated protein	b4002;JW5546;yjaI;zra;zraP	>sp|P0AAA9|ZRAP_ECOLI Zinc resistance-associated protein OS=Escherichia coli (strain K12) GN=zraP PE=1 SV=1	8.4017e-08	0	0	0	0	0	0	0	10.6	10.6	24.1	10.6	10.6	10.6	10.6	69757000	44646000	25111000	0	0	0	0	0	0	0	0	0	0	0	0	0	0	0	0	0	0	0	0	0	8341900	3477500	4864400	5114100	2150400
708	P0AAB4	12	3-octaprenyl-4-hydroxybenzoate carboxy-lyase;Polyprenyl p-hydroxybenzoate decarboxylase	b3843;JW3819;ubiD;yigC;yigY	>sp|P0AAB4|UBID_ECOLI 3-octaprenyl-4-hydroxybenzoate carboxy-lyase OS=Escherichia coli (strain K12) GN=ubiD PE=1 SV=1	8.3691e-274	29.8	10.5	28.2	37.2	28.2	24.5	26.2	16.7	15.1	16.7	16.7	16.7	16.7	16.7	6746600000	3459000000	3287500000	365240000	193520000	171720000	17412000	5553000	11859000	282990000	108800000	174190000	990830000	408660000	582180000	238820000	96853000	141970000	227010000	131520000	95498000	365980000	175480000	190500000	874560000	459640000	414920000	351990000	167350000
709	P0AAB6	12	Alpha-D-glucosyl-1-phosphate uridylyltransferase;UDP-glucose pyrophosphorylase;Uridine diphosphoglucose pyrophosphorylase;UTP--glucose-1-phosphate uridylyltransferase	b2042;galF;JW2027;wcaN	>sp|P0AAB6|GALF_ECOLI UTP--glucose-1-phosphate uridylyltransferase OS=Escherichia coli (strain K12) GN=galF PE=1 SV=1	0	47.1	47.1	44.4	47.1	47.1	46.8	47.1	39.4	39.4	39.4	39.4	39.4	36	39.4	29232000000	14782000000	14450000000	1737600000	839170000	898460000	1453500000	603400000	850070000	1468800000	730500000	738300000	1451100000	750630000	700460000	752840000	233460000	519380000	530450000	146990000	383460000	1425600000	745460000	680110000	2430000000	1286300000	1143700000	2198200000	1144100000
710	P0AAB8	3	Universal stress protein D	b3923;JW3894;uspD;yiiT	>sp|P0AAB8|USPD_ECOLI Universal stress protein D OS=Escherichia coli (strain K12) GN=uspD PE=2 SV=1	5.0289e-201	34.5	34.5	34.5	34.5	34.5	34.5	34.5	34.5	34.5	34.5	34.5	34.5	34.5	34.5	9405500000	5331500000	4074000000	669020000	386510000	282510000	363410000	78942000	284470000	335260000	95935000	239330000	493730000	190230000	303500000	646180000	363960000	282220000	870740000	615940000	254800000	499580000	260200000	239370000	1057000000	607330000	449690000	332400000	84326000
711	P0AAC0	9	Universal stress protein E	b1333;JW1327;uspE;ydaA	>sp|P0AAC0|USPE_ECOLI Universal stress protein E OS=Escherichia coli (strain K12) GN=uspE PE=1 SV=2	0	45.3	58.2	58.2	58.2	45.3	58.2	58.2	42.4	42.4	42.4	42.4	42.4	34.5	42.4	28607000000	15166000000	13440000000	2069400000	1158900000	910500000	852480000	293420000	559060000	1189100000	489920000	699170000	1130600000	542290000	588350000	929590000	406830000	522760000	1632600000	925230000	707330000	1722900000	956970000	765970000	2564000000	1451000000	1113000000	2402000000	1021800000
712	P0AAC4	1	Inner membrane protein ybhL	b0786;JW0769;ybhL	>sp|P0AAC4|YBHL_ECOLI Inner membrane protein YbhL OS=Escherichia coli (strain K12) GN=ybhL PE=1 SV=1	8.4098e-56	6.8	6.8	6.8	6.8	6.8	6.8	6.8	6.8	6.8	6.8	6.8	6.8	6.8	6.8	547240000	231510000	315730000	52149000	16524000	35625000	40538000	12034000	28504000	20478000	9437400	11041000	49646000	19425000	30221000	28140000	3968400	24171000	32349000	10581000	21768000	49551000	22111000	27439000	45755000	17272000	28483000	57586000	30335000
713	P0AAC6	1	Inner membrane protein yccA	b0970;JW0953;yccA	>sp|P0AAC6|YCCA_ECOLI Modulator of FtsH protease YccA OS=Escherichia coli (strain K12) GN=yccA PE=1 SV=1	1.8217e-07	8.7	8.7	8.7	8.7	8.7	8.7	8.7	8.7	8.7	8.7	8.7	8.7	8.7	8.7	618170000	346640000	271530000	2473400	711200	1762200	4296500	1269100	3027500	877820	293210	584620	2613400	1061000	1552400	2593500	369610	2223900	797730	0	797730	7058800	2541200	4517600	38653000	18500000	20153000	20852000	10864000
714	P0AAC8	4	Iron-binding protein iscA;Iron-sulfur cluster assembly protein	b2528;iscA;JW2512;yfhF	>sp|P0AAC8|ISCA_ECOLI Iron-binding protein IscA OS=Escherichia coli (strain K12) GN=iscA PE=1 SV=1	3.0616e-245	20.6	30.8	30.8	30.8	30.8	23.4	20.6	13.1	23.4	23.4	43	23.4	13.1	23.4	803600000	369560000	434040000	21360000	5087000	16273000	36712000	21081000	15630000	35961000	21426000	14535000	28609000	14520000	14089000	19709000	1151100	18558000	8254300	0	8254300	29070000	9185400	19884000	100720000	27874000	72842000	146230000	101650000
715	P0AAD4	1	Tyrosine permease;Tyrosine-specific transport protein	b1907;JW1895;tyrP	>sp|P0AAD4|TYRP_ECOLI Tyrosine-specific transport protein OS=Escherichia coli (strain K12) GN=tyrP PE=1 SV=1	0.00036833	2.5	2.5	2.5	2.5	2.5	2.5	2.5	0	0	0	0	0	0	0	2845700	1059900	1785800	363670	162380	201300	726490	192030	534460	33897	11246	22651	139590	45874	93711	457540	137050	320490	416490	216700	199790	708020	294580	413450	0	0	0	0	0
716	P0AAD6	4	Serine transporter	b2796;dcrA;JW2767;sdaC	>sp|P0AAD6|SDAC_ECOLI Serine transporter OS=Escherichia coli (strain K12) GN=sdaC PE=1 SV=1	5.816e-29	5.4	10	5.4	5.4	5.4	5.4	5.4	4.4	4.4	4.4	7.2	4.4	4.4	4.4	376910000	190620000	186290000	11385000	5252100	6133200	15096000	5578200	9517800	5090700	2119700	2971000	8880700	4723200	4157400	6692000	1692300	4999800	8787100	3537300	5249700	11111000	5481700	5628900	23461000	10969000	12492000	27745000	15115000
717	P0AAD8	3	H(+)/threonine-serine symporter;Threonine/serine transporter tdcC	b3116;JW3087;tdcC	>sp|P0AAD8|TDCC_ECOLI Threonine/serine transporter TdcC OS=Escherichia coli (strain K12) GN=tdcC PE=1 SV=1	1.7672e-07	2.7	2.7	0	2.7	2.7	2.7	2.7	7.7	4.7	4.7	0	4.7	4.7	4.7	18483000	7364200	11118000	804420	804420	0	248030	55963	192070	0	0	0	219380	219380	0	618350	224360	393990	950090	950090	0	294610	294610	0	6815500	544630	6270900	550760	250790
718	P0AAF6	4	Arginine transport ATP-binding protein ArtP	artP;b0864;JW0848	>sp|P0AAF6|ARTP_ECOLI Arginine transport ATP-binding protein ArtP OS=Escherichia coli (strain K12) GN=artP PE=1 SV=1	3.5349e-119	31.8	31.8	31.8	31.8	31.8	31.8	31.8	0	12	24.8	12	12	0	0	1353400000	606190000	747170000	239090000	113810000	125280000	172990000	63261000	109730000	152910000	64647000	88262000	214330000	98853000	115480000	117100000	47136000	69966000	179370000	83380000	95986000	179810000	83435000	96379000	0	0	0	3726200	2271300
719	P0AAG0	10	Dipeptide transport ATP-binding protein dppD	b3541;dppD;JW3510	>sp|P0AAG0|DPPD_ECOLI Dipeptide transport ATP-binding protein DppD OS=Escherichia coli (strain K12) GN=dppD PE=3 SV=1	0	38.8	50.2	38.8	46.2	38.8	25.4	34.6	50.2	39.8	45.9	38.8	34.6	28.1	50.2	4906100000	2405300000	2500900000	215540000	72862000	142680000	324140000	183540000	140600000	357550000	209360000	148190000	259580000	133220000	126360000	109390000	21001000	88389000	56909000	11523000	45386000	179500000	72996000	106500000	559580000	227310000	332260000	472070000	309730000
720	P0AAG3	8	Glutamate/aspartate transport ATP-binding protein gltL	b0652;gltL;JW0647	>sp|P0AAG3|GLTL_ECOLI Glutamate/aspartate transport ATP-binding protein GltL OS=Escherichia coli (strain K12) GN=gltL PE=3 SV=1	2.6635e-89	22.8	19.9	19.5	22.8	22.8	22.8	22.8	23.2	19.9	23.2	23.2	29.5	22.8	19.9	1327400000	890170000	437270000	188710000	158920000	29791000	59835000	35798000	24037000	42940000	30879000	12062000	83873000	56872000	27002000	26141000	9256600	16884000	30005000	14809000	15196000	72115000	47260000	24856000	82285000	52647000	29638000	117180000	73732000
721	P0AAG5	1	Multidrug resistance-like ATP-binding protein mdlB	b0449;JW5061;mdl;mdlB	>sp|P0AAG5|MDLB_ECOLI Multidrug resistance-like ATP-binding protein MdlB OS=Escherichia coli (strain K12) GN=mdlB PE=1 SV=1	0.00030364	3.7	3.7	3.7	3.7	3.7	0	3.7	0	0	0	0	0	0	0	5649800	2546000	3103700	1070000	677280	392740	1213500	276100	937380	276800	77201	199600	1402600	802730	599870	471380	112680	358710	0	0	0	1215500	600050	615460	0	0	0	0	0
722	P0AAG8	12	Galactose/methyl galactoside import ATP-binding protein MglA	b2149;JW2136;mglA	>sp|P0AAG8|MGLA_ECOLI Galactose/methyl galactoside import ATP-binding protein MglA OS=Escherichia coli (strain K12) GN=mglA PE=1 SV=1	1.4403e-41	3.6	6.7	7.1	7.7	2	3.6	5.5	11.5	5.9	11.5	6.5	10.3	13.2	6.9	194830000	107830000	87002000	1404000	900260	503710	10216000	3803300	6412900	5191900	4140600	1051300	12331000	9832800	2497800	722250	238860	483390	3749000	3065600	683380	2754300	1817500	936800	5448100	2861600	2586600	16491000	9132400
723	P0AAH0	11	ABC phosphate transporter;Phosphate import ATP-binding protein pstB;Phosphate-transporting ATPase	b3725;JW3703;phoT;pstB	>sp|P0AAH0|PSTB_ECOLI Phosphate import ATP-binding protein PstB OS=Escherichia coli (strain K12) GN=pstB PE=1 SV=2	7.1531e-234	50.2	33.5	47.1	47.5	37	30.7	37	35.8	22.6	35.8	40.5	32.7	32.7	35.8	3143100000	1664800000	1478300000	311850000	166590000	145260000	144700000	56233000	88464000	174760000	88273000	86488000	242180000	129640000	112540000	121230000	49086000	72140000	83041000	37187000	45854000	245890000	138620000	107270000	296910000	175170000	121740000	114180000	57497000
724	P0AAH4	6	Peptide transport system ATP-binding protein sapD	b1291;JW1284;sapD	>sp|P0AAH4|SAPD_ECOLI Peptide transport system ATP-binding protein SapD OS=Escherichia coli (strain K12) GN=sapD PE=3 SV=1	4.1111e-115	8.8	3.9	0	3.9	4.8	4.8	3.9	8.2	20	24.8	24.2	21.8	11.8	21.5	332840000	202250000	130590000	9187300	4917600	4269700	5584300	2391600	3192700	0	0	0	9541100	6115800	3425300	530540	233250	297280	902710	358900	543810	6596900	4356300	2240600	29389000	17942000	11448000	45697000	24216000
725	P0AAH8	6	Peptide transport system ATP-binding protein sapF	b1290;JW1283;sapF	>sp|P0AAH8|SAPF_ECOLI Peptide transport system ATP-binding protein SapF OS=Escherichia coli (strain K12) GN=sapF PE=3 SV=1	1.2804e-22	12.3	0	0	0	0	0	0	27.2	23.9	23.9	29.9	34.7	35.8	29.9	564760000	299750000	265020000	1590400	1590400	0	0	0	0	0	0	0	0	0	0	0	0	0	0	0	0	0	0	0	115690000	74310000	41384000	52811000	16402000
726	P0AAI1	1	Aliphatic sulfonates import ATP-binding protein SsuB	b0933;JW0916;ssuB;ycbE	>sp|P0AAI1|SSUB_ECOLI Aliphatic sulfonates import ATP-binding protein SsuB OS=Escherichia coli (strain K12) GN=ssuB PE=1 SV=1	0.00014523	0	0	0	0	0	0	0	4.3	4.3	4.3	4.3	4.3	0	4.3	38793000	18112000	20682000	0	0	0	0	0	0	0	0	0	0	0	0	0	0	0	0	0	0	0	0	0	10331000	5142200	5188400	3046800	998550
727	P0AAI3	23	Cell division protease ftsH	b3178;ftsH;hflB;JW3145;mrsC;tolZ	>sp|P0AAI3|FTSH_ECOLI ATP-dependent zinc metalloprotease FtsH OS=Escherichia coli (strain K12) GN=ftsH PE=1 SV=1	0	70.3	70.3	69.3	69.3	69.3	70.3	70.3	51.7	51.7	52	67.9	56.5	47.2	56.1	61684000000	29858000000	31826000000	5362600000	2880000000	2482600000	4416500000	1569600000	2846900000	2465800000	976030000	1489800000	2347900000	1098000000	1249900000	3234000000	1229300000	2004700000	3476800000	1632700000	1844000000	4712900000	2463000000	2249900000	4068600000	2221000000	1847700000	3570300000	1550200000
728	P0AAI5	7	3-oxoacyl-[acyl-carrier-protein] synthase 2;3-oxoacyl-[acyl-carrier-protein] synthase II;Beta-ketoacyl-ACP synthase II	b1095;fabF;fabJ;JW1081	>sp|P0AAI5|FABF_ECOLI 3-oxoacyl-[acyl-carrier-protein] synthase 2 OS=Escherichia coli (strain K12) GN=fabF PE=1 SV=2	1.536e-260	31	31	25.4	31	31	31	31	23.2	24.2	23.2	23.2	23.2	23.2	23.2	16421000000	9214500000	7206400000	544120000	279710000	264410000	755560000	322610000	432950000	599860000	308960000	290900000	561630000	285340000	276290000	402980000	94868000	308110000	569330000	220690000	348640000	416050000	196160000	219880000	1741400000	1002600000	738740000	1441000000	913470000
729	P0AAI9	12	Malonyl CoA-acyl carrier protein transacylase	b1092;fabD;JW1078;tfpA	>sp|P0AAI9|FABD_ECOLI Malonyl CoA-acyl carrier protein transacylase OS=Escherichia coli (strain K12) GN=fabD PE=1 SV=2	0	78	78	78	78	78	78	69.9	58.6	60.8	58.6	74.4	60.8	52.4	60.8	58028000000	27709000000	30320000000	4705500000	2279300000	2426200000	3409800000	1324000000	2085800000	3405000000	1618500000	1786500000	3135500000	1575700000	1559800000	1705800000	461980000	1243800000	1814600000	584710000	1229900000	3074200000	1423500000	1650700000	4416000000	2334900000	2081000000	3761200000	1787200000
730	P0AAJ5	3	Aerobic formate dehydrogenase iron-sulfur subunit;FDH-Z subunit beta;Formate dehydrogenase-O iron-sulfur subunit;Formate dehydrogenase-O subunit beta	b3893;fdoH;JW3864	>sp|P0AAJ5|FDOH_ECOLI Formate dehydrogenase-O iron-sulfur subunit OS=Escherichia coli (strain K12) GN=fdoH PE=1 SV=1	1.1967e-05	2.3	0	2.3	2.3	3.7	0	3.7	0	15.7	6	6	0	0	3.7	49479000	34022000	15457000	643710	0	643710	0	0	0	1936400	1106000	830450	765400	109560	655840	677030	0	677030	0	0	0	0	0	0	0	0	0	14900000	10372000
731	P0AAK4	2	Electron transport protein hydN	b2713;hydN;JW2683	>sp|P0AAK4|HYDN_ECOLI Electron transport protein HydN OS=Escherichia coli (strain K12) GN=hydN PE=1 SV=1	0.00028869	0	0	0	0	0	0	0	14.3	6.3	14.3	6.3	6.3	14.3	14.3	400940000	220610000	180330000	0	0	0	0	0	0	0	0	0	0	0	0	0	0	0	0	0	0	0	0	0	84936000	54512000	30424000	2050000	774600
732	P0AAN3	2	Hydrogenase isoenzymes nickel incorporation protein hypB	b2727;hypB;JW2697	>sp|P0AAN3|HYPB_ECOLI Hydrogenase isoenzymes nickel incorporation protein HypB OS=Escherichia coli (strain K12) GN=hypB PE=1 SV=1	9.2831e-33	0	0	0	0	0	0	0	4.8	4.8	4.8	4.8	4.8	10	4.8	297620000	160440000	137170000	0	0	0	0	0	0	0	0	0	0	0	0	0	0	0	0	0	0	0	0	0	20857000	11392000	9465000	64989000	30925000
733	P0AAN5	3	Uncharacterized protein yaiA	b0389;JW0380;yaiA	>sp|P0AAN5|YAIA_ECOLI Uncharacterized protein YaiA OS=Escherichia coli (strain K12) GN=yaiA PE=1 SV=1	1.3441e-20	0	0	0	0	0	0	0	84.1	0	84.1	27	27	84.1	84.1	124930000	75476000	49458000	0	0	0	0	0	0	0	0	0	0	0	0	0	0	0	0	0	0	0	0	0	43288000	29510000	13778000	0	0
734	P0AAN9	1	Anti-adapter protein iraP	b0382;iraP;JW0373;yaiB	>sp|P0AAN9|IRAP_ECOLI Anti-adapter protein IraP OS=Escherichia coli (strain K12) GN=iraP PE=1 SV=1	2.9957e-32	10.5	10.5	10.5	10.5	10.5	10.5	10.5	10.5	10.5	10.5	10.5	10.5	10.5	10.5	2719400000	1429700000	1289700000	12844000	5710200	7134100	39418000	17006000	22412000	22621000	9694100	12927000	30361000	13913000	16448000	8475600	2485600	5990000	12860000	3712800	9147400	28039000	14131000	13908000	351170000	197590000	153580000	328620000	157830000
735	P0AAQ2	3	Uncharacterized protein yajD	b0410;JW0400;yajD	>sp|P0AAQ2|YAJD_ECOLI Uncharacterized protein YajD OS=Escherichia coli (strain K12) GN=yajD PE=4 SV=1	1.7922e-46	10.4	10.4	10.4	0	7	7	0	0	33.9	17.4	17.4	10.4	10.4	16.5	138140000	71805000	66339000	2232000	0	2232000	8504200	5663700	2840500	7837200	3226100	4611100	0	0	0	4749900	0	4749900	5453900	0	5453900	0	0	0	0	0	0	47998000	34396000
736	P0AAQ6	3	Uncharacterized protein ybaA	b0456;JW0445;ybaA	>sp|P0AAQ6|YBAA_ECOLI Uncharacterized protein YbaA OS=Escherichia coli (strain K12) GN=ybaA PE=4 SV=1	2.1731e-13	9.4	9.4	17.1	9.4	9.4	0	17.1	17.1	17.1	28.2	17.1	17.1	0	17.1	358940000	180020000	178920000	1467100	578390	888690	1679100	532200	1146900	4994200	1953400	3040800	2352100	631750	1720400	1463500	0	1463500	0	0	0	4871500	1998000	2873500	40515000	18174000	22341000	53758000	33573000
737	P0AAR3	13	Cys-tRNA(Pro)/Cys-tRNA(Cys) deacylase ybaK	b0481;JW0470;ybaK	>sp|P0AAR3|YBAK_ECOLI Cys-tRNA(Pro)/Cys-tRNA(Cys) deacylase YbaK OS=Escherichia coli (strain K12) GN=ybaK PE=1 SV=1	0	77.4	83	78	78.6	83	83	83.6	78.6	78.6	78.6	79.2	78.6	78.6	79.2	11066000000	5422000000	5644400000	508950000	242020000	266930000	371410000	116370000	255040000	469240000	190780000	278450000	520220000	246750000	273460000	387010000	100100000	286910000	318470000	110200000	208270000	456270000	266890000	189380000	1210900000	636110000	574790000	769480000	363930000
738	P0AAS0	1	Inner membrane protein ylaC	b0458;JW5063;ylaC	>sp|P0AAS0|YLAC_ECOLI Inner membrane protein YlaC OS=Escherichia coli (strain K12) GN=ylaC PE=1 SV=2	4.7028e-12	0	0	0	0	0	0	0	0	0	12.2	0	0	0	0	6218300	5143900	1074500	0	0	0	0	0	0	0	0	0	0	0	0	0	0	0	0	0	0	0	0	0	0	0	0	0	0
739	P0AAS7	7	Uncharacterized protein ybcJ	b0528;JW5070;ybcJ	>sp|P0AAS7|YBCJ_ECOLI Uncharacterized protein YbcJ OS=Escherichia coli (strain K12) GN=ybcJ PE=1 SV=1	9.152e-104	35.7	51.4	77.1	51.4	77.1	51.4	51.4	82.9	71.4	55.7	82.9	82.9	82.9	82.9	3933000000	2023400000	1909600000	80491000	34322000	46169000	83758000	68344000	15414000	127800000	96530000	31270000	103970000	80325000	23645000	71916000	17638000	54279000	53732000	8837700	44894000	95980000	71256000	24724000	397130000	202580000	194550000	323140000	173990000
740	P0AAT2	3	Uncharacterized protein ybdF	b0579;JW5083;ybdF	>sp|P0AAT2|YBDF_ECOLI Uncharacterized protein YbdF OS=Escherichia coli (strain K12) GN=ybdF PE=4 SV=1	4.765e-189	23.8	23.8	23.8	23.8	23.8	23.8	23.8	9.8	9.8	9.8	23.8	23.8	9.8	15.6	344930000	245670000	99261000	25885000	18831000	7054000	14545000	6846500	7698000	8403000	4828000	3575000	18163000	12110000	6052400	21282000	12807000	8474400	25625000	19106000	6518800	32826000	23480000	9345700	22863000	17594000	5269000	12040000	7149400
741	P0AAT4	5	Uncharacterized protein ybdG	b0577;JW0566;ybdG	>sp|P0AAT4|MSCM_ECOLI Miniconductance mechanosensitive channel OS=Escherichia coli (strain K12) GN=mscM PE=1 SV=1	3.4159e-50	11.6	11.6	6	6	6	11.6	11.6	11.3	11.3	9.2	11.3	9.2	11.3	11.3	368900000	192980000	175930000	8855400	4974500	3881000	9046300	2791300	6255100	1566800	690060	876760	4701600	2929600	1772100	4456900	2406800	2050100	10161000	6647300	3513900	5657400	3267900	2389500	113240000	61848000	51394000	25235000	13054000
742	P0AAT6	2	Uncharacterized protein ybeB	b0637;JW5090;ybeB	>sp|P0AAT6|IOJAP_ECOLI Ribosomal silencing factor RsfS OS=Escherichia coli (strain K12) GN=rsfS PE=1 SV=1	9.0261e-53	8.6	8.6	8.6	8.6	8.6	0	0	20	20	20	20	20	20	20	2043400000	1047400000	995980000	19465000	7950000	11515000	47560000	24258000	23302000	82776000	48515000	34261000	52840000	26605000	26235000	18009000	3386000	14623000	0	0	0	0	0	0	342990000	146390000	196600000	371810000	212160000
743	P0AAT9	4	Uncharacterized protein ybeL	b0643;JW0638;ybeL	>sp|P0AAT9|YBEL_ECOLI Uncharacterized protein YbeL OS=Escherichia coli (strain K12) GN=ybeL PE=4 SV=1	0	18.8	26.9	35	18.8	7.5	18.8	7.5	7.5	7.5	7.5	15.6	7.5	7.5	7.5	669030000	451280000	217750000	16455000	7234200	9221000	34753000	18277000	16476000	83280000	50752000	32528000	35734000	20076000	15658000	13753000	5501700	8251200	20742000	9097000	11645000	36592000	17266000	19326000	45805000	44104000	1701200	47693000	28597000
744	P0AAU2	2	Uncharacterized protein ybfA	b0699;JW0688;ybfA	>sp|P0AAU2|YBFA_ECOLI Uncharacterized protein YbfA OS=Escherichia coli (strain K12) GN=ybfA PE=4 SV=1	2.0264e-41	13.2	13.2	0	13.2	13.2	13.2	13.2	19.1	0	0	13.2	13.2	19.1	13.2	80115000	53431000	26683000	8669900	5914800	2755100	1695400	471190	1224200	0	0	0	5536200	3761400	1774800	6295100	2854100	3441000	8691100	5975600	2715500	15345000	12342000	3003100	9670600	7432000	2238600	0	0
745	P0AAU7	1	Uncharacterized protein ybfE	b0685;JW5816;ybfE	>sp|P0AAU7|YBFE_ECOLI Uncharacterized protein YbfE OS=Escherichia coli (strain K12) GN=ybfE PE=4 SV=2	1.9204e-06	14.4	14.4	14.4	0	14.4	0	14.4	0	0	0	0	0	0	0	11930000	6365400	5564200	2285800	1221500	1064300	3178800	1607200	1571700	2236700	1514200	722490	0	0	0	1648300	297950	1350300	0	0	0	2580100	1724600	855450	0	0	0	0	0
746	P0AAV0	1	Uncharacterized protein ybgE	b0735;JW0725;ybgE	>sp|P0AAV0|YBGE_ECOLI Uncharacterized protein YbgE OS=Escherichia coli (strain K12) GN=ybgE PE=4 SV=1	0.0052308	0	11.3	0	11.3	11.3	0	11.3	0	0	0	0	0	0	0	1909300	501190	1408100	0	0	0	514330	104200	410140	0	0	0	717390	238540	478850	421980	99167	322810	0	0	0	255560	59286	196280	0	0	0	0	0
747	P0AAV4	1	Uncharacterized protein ybgJ	b0711;JW0701;ybgJ	>sp|P0AAV4|YBGJ_ECOLI Uncharacterized protein YbgJ OS=Escherichia coli (strain K12) GN=ybgJ PE=4 SV=1	0.0034479	0	0	0	0	0	0	0	12.8	0	12.8	12.8	0	12.8	0	85954000	50302000	35652000	0	0	0	0	0	0	0	0	0	0	0	0	0	0	0	0	0	0	0	0	0	34672000	23124000	11548000	0	0
748	P0AAV6	1	Uncharacterized protein ybgS	b0753;JW0736;ybgS	>sp|P0AAV6|YBGS_ECOLI Uncharacterized protein YbgS OS=Escherichia coli (strain K12) GN=ybgS PE=4 SV=1	8.2334e-74	0	0	0	0	0	0	0	0	11.1	0	11.1	11.1	0	11.1	42126000	19662000	22464000	0	0	0	0	0	0	0	0	0	0	0	0	0	0	0	0	0	0	0	0	0	0	0	0	12210000	3845500
749	P0AAW1	4	Uncharacterized protein ybhP	b0790;JW0773;ybhP	>sp|P0AAW1|YBHP_ECOLI Uncharacterized protein YbhP OS=Escherichia coli (strain K12) GN=ybhP PE=4 SV=1	4.7487e-136	7.1	7.1	3.2	7.1	7.1	7.1	7.1	19	7.5	7.1	7.1	7.1	7.1	19	195340000	117700000	77634000	11388000	6944000	4443600	7726900	3152800	4574100	3062800	1498700	1564200	13118000	7188800	5928900	6283600	3578400	2705100	5191500	2805900	2385600	10863000	6705800	4157600	24407000	15261000	9145700	9035700	4605900
750	P0AAX3	4	Uncharacterized protein ybiJ	b0802;JW0787;ybiJ	>sp|P0AAX3|YBIJ_ECOLI Uncharacterized protein YbiJ OS=Escherichia coli (strain K12) GN=ybiJ PE=3 SV=1	4.5115e-216	0	0	0	0	0	0	0	53.5	31.4	53.5	53.5	93	31.4	53.5	1669500000	716200000	953300000	0	0	0	0	0	0	0	0	0	0	0	0	0	0	0	0	0	0	0	0	0	316570000	183790000	132770000	71642000	4404200
751	P0AAX8	8	Probable L,D-transpeptidase YbiS	b0819;JW0803;ybiS	>sp|P0AAX8|YBIS_ECOLI Probable L,D-transpeptidase YbiS OS=Escherichia coli (strain K12) GN=ybiS PE=1 SV=1	0	50	46.7	50	50	50	50	50	46.7	46.7	46.7	50	43.5	43.5	46.7	30562000000	15924000000	14638000000	2014900000	1041900000	972940000	1462000000	562790000	899210000	1522400000	722730000	799670000	1728900000	870220000	858630000	943060000	253590000	689470000	898540000	324920000	573610000	1542000000	791710000	750340000	2160300000	1194900000	965420000	2479900000	1257900000
752	P0AAY6	1	Uncharacterized protein ybjN	b0853;JW0837;ybjN	>sp|P0AAY6|YBJN_ECOLI Uncharacterized protein YbjN OS=Escherichia coli (strain K12) GN=ybjN PE=4 SV=1	1.3675e-27	7.6	7.6	7.6	7.6	7.6	0	7.6	0	0	7.6	0	0	0	7.6	38355000	11195000	27160000	3116100	698990	2417100	4252500	2194700	2057900	5725100	2838400	2886700	6906000	3703700	3202400	2937100	816000	2121100	0	0	0	3899700	943500	2956200	0	0	0	0	0
753	P0AAZ4	9	Replication-associated recombination protein A	b0892;JW0875;rarA;ycaJ	>sp|P0AAZ4|RARA_ECOLI Replication-associated recombination protein A OS=Escherichia coli (strain K12) GN=rarA PE=1 SV=1	1.8779e-124	21.9	16.6	21.9	21.9	13.4	8.1	16.6	26.8	30.6	32.7	25.5	30.9	26.8	30.9	1996300000	1042300000	953990000	144930000	84006000	60923000	91912000	30986000	60926000	74711000	32032000	42679000	95888000	44603000	51285000	93092000	44825000	48267000	28209000	12750000	15459000	90133000	48997000	41135000	187790000	107080000	80709000	171980000	79539000
754	P0AB01	2	Uncharacterized protein ycbC	b0920;JW0903;ycbC	>sp|P0AB01|YCBC_ECOLI Uncharacterized protein YcbC OS=Escherichia coli (strain K12) GN=ycbC PE=4 SV=1	2.4419e-05	15.8	15.8	12	15.8	12	15.8	12	12	12	12	12	12	12	12	229480000	115540000	113930000	7795200	3846800	3948400	8316600	2764300	5552300	8183700	2618500	5565100	9787500	4993000	4794500	6972200	2587800	4384400	6170300	3438400	2731800	7030300	3813800	3216500	29216000	13475000	15741000	20092000	9317400
755	P0AB06	1	Uncharacterized protein ycbK	b0926;JW0909;ycbK	>sp|P0AB06|YCBK_ECOLI Uncharacterized protein YcbK OS=Escherichia coli (strain K12) GN=ycbK PE=4 SV=1	9.9255e-06	0	0	0	0	0	0	0	9.9	9.9	9.9	0	9.9	9.9	9.9	24703000	18558000	6145100	0	0	0	0	0	0	0	0	0	0	0	0	0	0	0	0	0	0	0	0	0	6240700	4640300	1600400	2133800	867590
756	P0AB10	3	Uncharacterized lipoprotein ymbA	b0952;JW5127;ymbA	>sp|P0AB10|YMBA_ECOLI Uncharacterized lipoprotein YmbA OS=Escherichia coli (strain K12) GN=ymbA PE=4 SV=2	0	19.3	28.9	28.9	28.9	28.9	28.9	28.9	28.9	28.9	28.9	28.9	28.9	28.9	28.9	2226900000	1138600000	1088300000	68726000	31680000	37047000	81512000	23136000	58376000	38218000	11195000	27023000	69602000	28494000	41108000	58455000	18837000	39618000	60718000	35058000	25660000	53641000	25488000	28153000	449580000	238070000	211500000	136570000	64270000
757	P0AB12	1	Inner membrane protein yccF	b0961;JW0944;yccF	>sp|P0AB12|YCCF_ECOLI Inner membrane protein YccF OS=Escherichia coli (strain K12) GN=yccF PE=1 SV=1	5.2273e-49	14.2	14.2	14.2	14.2	14.2	14.2	14.2	14.2	14.2	14.2	14.2	14.2	14.2	14.2	1206800000	599400000	607390000	16072000	6294300	9777300	42294000	15654000	26640000	28072000	13351000	14721000	47342000	21914000	25427000	59076000	19831000	39245000	59640000	30116000	29525000	49920000	22987000	26934000	112430000	51485000	60942000	90225000	47061000
758	P0AB14	3	Uncharacterized protein yccJ	b1003;JW0988;yccJ	>sp|P0AB14|YCCJ_ECOLI Uncharacterized protein YccJ OS=Escherichia coli (strain K12) GN=yccJ PE=1 SV=1	8.8306e-112	33.3	33.3	33.3	33.3	33.3	33.3	16	73.3	73.3	73.3	73.3	73.3	73.3	73.3	4763000000	2278200000	2484800000	16990000	9223000	7767000	26096000	9361900	16735000	49958000	24186000	25771000	26663000	11973000	14690000	15105000	4865700	10239000	7216900	2597200	4619700	16532000	7685400	8846200	806530000	472010000	334520000	651150000	323690000
759	P0AB18	3	Sulfurtransferase tusE;tRNA 2-thiouridine synthesizing protein E	b0969;JW0952;tusE;yccK	>sp|P0AB18|TUSE_ECOLI Sulfurtransferase TusE OS=Escherichia coli (strain K12) GN=tusE PE=1 SV=1	1.8642e-18	27.5	27.5	27.5	27.5	27.5	27.5	27.5	6.4	16.5	16.5	16.5	10.1	0	0	462410000	274770000	187640000	28369000	15376000	12992000	21321000	9581400	11740000	26468000	13212000	13256000	37528000	21046000	16482000	22168000	8761600	13407000	30640000	15089000	15550000	45026000	23206000	21820000	46383000	27124000	19259000	50838000	34578000
760	P0AB24	22	UPF0409 protein ycdO	b1018;JW1003;ycdO	>sp|P0AB24|EFEO_ECOLI Iron uptake system component EfeO OS=Escherichia coli (strain K12) GN=efeO PE=1 SV=1	0	76.5	81.9	76.5	81.9	76.5	76.5	76.5	79.7	76.5	64.5	81.9	74.1	59.2	66.7	34455000000	16126000000	18329000000	2097300000	896510000	1200800000	1711800000	426190000	1285600000	1868900000	739840000	1129000000	2604700000	1399000000	1205600000	1572700000	146300000	1426400000	825570000	184830000	640740000	1884800000	880100000	1004700000	2812500000	1503300000	1309200000	1878100000	679170000
761	P0AB26	8	Uncharacterized lipoprotein yceB	b1063;JW1050;yceB	>sp|P0AB26|YCEB_ECOLI Uncharacterized lipoprotein YceB OS=Escherichia coli (strain K12) GN=yceB PE=1 SV=1	3.486e-114	58.1	36	63.4	58.1	58.1	58.1	58.1	25.8	21	10.8	36	57.5	55.4	36	3512400000	1717100000	1795400000	329860000	148420000	181440000	170380000	52974000	117410000	130840000	47837000	83004000	332330000	140130000	192200000	252870000	102620000	150240000	320940000	181940000	139000000	296710000	133240000	163470000	160720000	67523000	93193000	80599000	32385000
762	P0AB28	3	G30K;Uncharacterized protein yceD	b1088;g30k;JW1074;yceD	>sp|P0AB28|YCED_ECOLI Uncharacterized protein YceD OS=Escherichia coli (strain K12) GN=yceD PE=4 SV=1	3.1473e-107	20.8	20.8	20.8	20.8	20.8	20.8	20.8	20.8	20.8	20.8	20.8	14.5	20.8	20.8	5247700000	2688900000	2558800000	315980000	155040000	160940000	234570000	100350000	134220000	276440000	138140000	138300000	344480000	187910000	156570000	163050000	42982000	120070000	151830000	54585000	97242000	260060000	134470000	125590000	129390000	67164000	62231000	478270000	248680000
763	P0AB38	4	Uncharacterized protein ycfM	b1105;JW5157;ycfM	>sp|P0AB38|LPOB_ECOLI Penicillin-binding protein activator LpoB OS=Escherichia coli (strain K12) GN=lpoB PE=1 SV=1	1.2397e-195	13.6	34.3	34.3	13.6	13.6	34.3	34.3	34.3	48.4	48.4	48.4	48.4	48.4	48.4	6729600000	3510700000	3219000000	356770000	177780000	178980000	255850000	104240000	151610000	202060000	94316000	107750000	451930000	245970000	205970000	229120000	61960000	167160000	253330000	111130000	142200000	355930000	188730000	167200000	618170000	317710000	300460000	487010000	248030000
764	P0AB40	3	Multiple stress resistance protein bhsA	b1112;bhsA;JW1098;ycfR	>sp|P0AB40|BHSA_ECOLI Multiple stress resistance protein BhsA OS=Escherichia coli (strain K12) GN=bhsA PE=1 SV=1	6.83e-82	0	0	0	0	0	0	0	61.2	61.2	25.9	85.9	61.2	25.9	25.9	1409900000	491190000	918750000	0	0	0	0	0	0	0	0	0	0	0	0	0	0	0	0	0	0	0	0	0	245030000	125970000	119060000	27538000	8203600
765	P0AB43	9	UPF0745 protein ycgL	b1179;JW1168;ycgL	>sp|P0AB43|YCGL_ECOLI Protein YcgL OS=Escherichia coli (strain K12) GN=ycgL PE=1 SV=2	7.0141e-171	90.7	80.4	90.7	80.4	80.4	90.7	90.7	81.4	81.4	81.4	81.4	81.4	81.4	81.4	5698900000	2920400000	2778500000	317200000	155620000	161570000	186100000	72618000	113480000	257380000	125280000	132100000	319390000	165760000	153630000	250910000	70418000	180490000	229650000	70034000	159610000	360740000	190070000	170670000	357250000	195460000	161790000	512740000	262880000
766	P0AB52	1	Protein ychN	b1219;JW1210;ychN	>sp|P0AB52|YCHN_ECOLI Protein YchN OS=Escherichia coli (strain K12) GN=ychN PE=1 SV=1	8.8514e-14	0	18.8	18.8	18.8	18.8	18.8	0	18.8	18.8	0	0	0	0	18.8	131150000	77999000	53156000	0	0	0	7702700	2691500	5011200	14137000	5428600	8708300	7632700	3365200	4267500	5018400	1394500	3623800	5220800	2625200	2595600	0	0	0	20342000	13435000	6907700	22950000	12781000
767	P0AB55	1	Protein yciI	b1251;JW1243;yciI	>sp|P0AB55|YCII_ECOLI Protein YciI OS=Escherichia coli (strain K12) GN=yciI PE=1 SV=1	1.9011e-41	10.2	10.2	10.2	10.2	10.2	10.2	10.2	10.2	10.2	10.2	10.2	10.2	10.2	10.2	3098100000	1612300000	1485800000	42518000	21773000	20745000	39060000	11721000	27339000	129620000	45652000	83965000	52490000	23781000	28709000	52397000	16092000	36305000	62425000	23668000	38757000	80260000	41337000	38924000	667290000	423590000	243700000	230590000	74710000
768	P0AB58	5	Uncharacterized protein yciM	b1280;JW1272;yciM	>sp|P0AB58|YCIM_ECOLI Uncharacterized protein YciM OS=Escherichia coli (strain K12) GN=yciM PE=4 SV=1	2.8023e-22	4.6	4.6	4.6	4.6	4.6	4.6	4.6	11.1	12.6	15.2	8.5	4.6	15.2	11.1	299860000	210330000	89530000	6785500	4762600	2022800	4217500	2002600	2214900	2586500	1457000	1129500	8335200	5240800	3094400	5686300	2937900	2748300	5340200	3576500	1763700	6855800	4456800	2398900	51915000	41861000	10054000	28992000	17916000
769	P0AB61	3	Protein yciN	b1273;JW1265;yciN	>sp|P0AB61|YCIN_ECOLI Protein YciN OS=Escherichia coli (strain K12) GN=yciN PE=1 SV=1	1.9457e-34	10.8	25.3	36.1	25.3	14.5	0	25.3	36.1	36.1	36.1	36.1	36.1	36.1	36.1	1463900000	829290000	634590000	725520	443500	282020	9348700	2753300	6595400	17154000	4523800	12630000	13099000	6099700	6999400	2930900	882880	2048000	0	0	0	6027300	2673900	3353400	277770000	183800000	93968000	71581000	26477000
770	P0AB65	2	Acylphosphatase;Acylphosphate phosphohydrolase	b0968;JW5131;yccX	>sp|P0AB65|ACYP_ECOLI Acylphosphatase OS=Escherichia coli (strain K12) GN=yccX PE=1 SV=1	8.6723e-46	0	9.8	41.3	41.3	9.8	0	41.3	0	0	0	0	0	0	0	121120000	75436000	45681000	0	0	0	21634000	21162000	471960	87747000	43241000	44506000	11130000	10843000	286900	605990	190370	415620	0	0	0	0	0	0	0	0	0	0	0
771	P0AB67	9	NAD(P) transhydrogenase subunit beta;Nicotinamide nucleotide transhydrogenase subunit beta;Pyridine nucleotide transhydrogenase subunit beta	b1602;JW1594;pntB	>sp|P0AB67|PNTB_ECOLI NAD(P) transhydrogenase subunit beta OS=Escherichia coli (strain K12) GN=pntB PE=1 SV=1	0	36.4	36.4	36.4	36.4	36.4	36.4	36.4	24	27.7	27.7	27.7	27.7	24	24	34406000000	18305000000	16101000000	2986900000	1712400000	1274500000	2813000000	1249500000	1563500000	1419700000	744730000	675010000	2505200000	1514000000	991160000	1821800000	712750000	1109100000	1746900000	856660000	890210000	2693400000	1622100000	1071400000	2876800000	1448800000	1427900000	1887100000	884110000
772	P0AB71	24	Fructose-1,6-bisphosphate aldolase;Fructose-bisphosphate aldolase class 2;Fructose-bisphosphate aldolase class II	b2925;fba;fbaA;fda;JW2892	>sp|P0AB71|ALF_ECOLI Fructose-bisphosphate aldolase class 2 OS=Escherichia coli (strain K12) GN=fbaA PE=1 SV=2	0	94.4	94.4	94.4	79.7	94.4	81.9	74.4	69.9	81.1	69.9	81.1	69.9	75.5	69.6	317950000000	149240000000	168710000000	17313000000	7447900000	9865500000	18299000000	7238100000	11061000000	16956000000	8140000000	8816200000	20099000000	9605300000	10494000000	12000000000	3398200000	8601300000	10205000000	4345900000	5859000000	22615000000	9967200000	12648000000	25078000000	11527000000	13552000000	25912000000	13370000000
773	P0AB77	9	2-amino-3-ketobutyrate coenzyme A ligase;Glycine acetyltransferase	b3617;JW3592;kbl	>sp|P0AB77|KBL_ECOLI 2-amino-3-ketobutyrate coenzyme A ligase OS=Escherichia coli (strain K12) GN=kbl PE=1 SV=1	9.3412e-145	22.6	31.7	24.6	18.8	21.6	16.8	24.6	26.9	19.8	19.8	19.8	19.8	26.9	26.9	1956600000	1100500000	856150000	64109000	35850000	28259000	85064000	34080000	50984000	55521000	24907000	30614000	24358000	10080000	14277000	47504000	20080000	27424000	48236000	27201000	21034000	44257000	26080000	18177000	326420000	195790000	130620000	168000000	80667000
774	P0AB80	9	Branched-chain-amino-acid aminotransferase;Transaminase B	b3770;ilvE;JW5606	>sp|P0AB80|ILVE_ECOLI Branched-chain-amino-acid aminotransferase OS=Escherichia coli (strain K12) GN=ilvE PE=1 SV=2	7.0634e-297	43.7	55	55	43.7	43.7	40.8	43.7	51.8	37.5	51.8	57.9	51.8	48.9	37.5	50612000000	24905000000	25707000000	2206200000	938710000	1267400000	1999800000	752710000	1247100000	2022300000	981500000	1040800000	3115800000	1569000000	1546700000	1515900000	443800000	1072100000	1797800000	724110000	1073700000	1845900000	827670000	1018200000	5425800000	2752900000	2672900000	3837800000	1888900000
775	P0AB83	4	DNA-(apurinic or apyrimidinic site) lyase;Endonuclease III	b1633;JW1625;nth	>sp|P0AB83|END3_ECOLI Endonuclease III OS=Escherichia coli (strain K12) GN=nth PE=1 SV=1	1.4504e-18	0	3.8	3.8	3.8	0	0	0	16.6	30.3	16.6	30.3	16.6	0	9.5	62816000	41958000	20858000	0	0	0	142530	142530	0	288760	202070	86693	352490	352490	0	0	0	0	0	0	0	0	0	0	7450800	4356700	3094000	12295000	8523300
776	P0AB85	6	Thiamine biosynthesis lipoprotein ApbE	apbE;b2214;JW5368;yojK;yojL	>sp|P0AB85|APBE_ECOLI Thiamine biosynthesis lipoprotein ApbE OS=Escherichia coli (strain K12) GN=apbE PE=1 SV=1	2.359e-47	0	10.5	0	0	10.5	12.5	12.5	12.8	4.6	12.8	8	8	18.2	12.8	157580000	88816000	68765000	0	0	0	11638000	4876200	6762100	0	0	0	0	0	0	8664700	2440400	6224300	8753100	4529900	4223300	37449000	19115000	18334000	12654000	6493900	6159800	4197900	1413100
777	P0AB89	19	Adenylosuccinase;Adenylosuccinate lyase	b1131;JW1117;purB	>sp|P0AB89|PUR8_ECOLI Adenylosuccinate lyase OS=Escherichia coli (strain K12) GN=purB PE=1 SV=1	0	64.5	77.4	71.1	71.1	69.3	71.1	58.1	59	54.6	61.6	66.2	54.8	54.6	59.2	100010000000	56912000000	43094000000	4759500000	2796000000	1963500000	5587000000	2953600000	2633300000	4465000000	2580500000	1884500000	4432300000	2511500000	1920800000	4739600000	1775200000	2964400000	4111000000	2186400000	1924600000	4766900000	2763400000	2003500000	8585200000	4996700000	3588500000	7851900000	4453000000
778	P0AB96	1	Arsenate reductase;Arsenical pump modifier	arsC;arsG;b3503;JW3470	>sp|P0AB96|ARSC_ECOLI Arsenate reductase OS=Escherichia coli (strain K12) GN=arsC PE=3 SV=1	8.408e-17	0	0	0	0	0	0	0	0	0	9.9	9.9	9.9	0	9.9	79819000	46740000	33079000	0	0	0	0	0	0	0	0	0	0	0	0	0	0	0	0	0	0	0	0	0	0	0	0	0	0
779	P0AB98	2	ATP synthase F0 sector subunit a;ATP synthase subunit a;F-ATPase subunit 6	atpB;b3738;JW3716;papD;uncB	>sp|P0AB98|ATP6_ECOLI ATP synthase subunit a OS=Escherichia coli (strain K12) GN=atpB PE=1 SV=1	5.6558e-187	2.6	2.6	2.6	2.6	2.6	2.6	2.6	6.3	6.3	6.3	6.3	6.3	6.3	6.3	566920000	272780000	294140000	17655000	4544500	13111000	26206000	11763000	14442000	23199000	11547000	11652000	12631000	7687300	4944000	18709000	4129000	14580000	10461000	4077400	6383900	21198000	10610000	10588000	92027000	41166000	50861000	63699000	39880000
780	P0ABA0	9	ATP synthase F(0) sector subunit b;ATP synthase subunit b;ATPase subunit I;F-type ATPase subunit b	atpF;b3736;JW3714;papF;uncF	>sp|P0ABA0|ATPF_ECOLI ATP synthase subunit b OS=Escherichia coli (strain K12) GN=atpF PE=1 SV=1	0	68.6	68.6	68.6	68.6	68.6	68.6	68.6	58.3	58.3	58.3	63.5	58.3	58.3	58.3	28469000000	12986000000	15483000000	1375800000	578740000	797070000	1267000000	509750000	757210000	1209100000	580330000	628770000	1701700000	884620000	817120000	1024600000	220820000	803740000	1094100000	469580000	624490000	1138000000	539060000	598970000	3255100000	1300800000	1954300000	2333100000	1000800000
781	P0ABA4	5	ATP synthase F(1) sector subunit delta;ATP synthase subunit delta;F-type ATPase subunit delta	atpH;b3735;JW3713;papE;uncH	>sp|P0ABA4|ATPD_ECOLI ATP synthase subunit delta OS=Escherichia coli (strain K12) GN=atpH PE=1 SV=1	3.1486e-83	44.6	26.6	7.3	26.6	26.6	44.6	40.7	22.6	22.6	22.6	22.6	22.6	22.6	7.3	14069000000	7154500000	6914800000	165210000	62392000	102820000	299120000	134610000	164510000	192550000	106120000	86421000	356080000	182180000	173900000	159390000	35874000	123520000	143840000	29123000	114720000	283570000	132970000	150610000	1138000000	526330000	611640000	878540000	471810000
782	P0ABA6	17	ATP synthase F1 sector gamma subunit;ATP synthase gamma chain;F-ATPase gamma subunit	atpG;b3733;JW3711;papC;uncG	>sp|P0ABA6|ATPG_ECOLI ATP synthase gamma chain OS=Escherichia coli (strain K12) GN=atpG PE=1 SV=1	0	78.4	69.3	69.3	80.8	71.4	73.9	78.4	63.4	61	68.6	78	54	51.2	75.6	35680000000	21317000000	14363000000	3245300000	1888400000	1356900000	1710300000	860200000	850110000	1738700000	1128700000	609990000	1953700000	1184700000	769030000	925330000	344900000	580430000	1930300000	1249600000	680680000	2371600000	1396300000	975390000	3679900000	2256200000	1423700000	2321000000	1453400000
783	P0ABB0	13	ATP synthase F1 sector subunit alpha;ATP synthase subunit alpha;F-ATPase subunit alpha	atpA;b3734;JW3712;papA;uncA	>sp|P0ABB0|ATPA_ECOLI ATP synthase subunit alpha OS=Escherichia coli (strain K12) GN=atpA PE=1 SV=1	0	46.6	46.6	46.6	46.4	46.4	46.6	46.6	38.8	38.8	38.8	46.6	38.8	38.8	38.8	210660000000	99199000000	111460000000	11058000000	4941800000	6115700000	10809000000	4499300000	6310100000	12542000000	6171600000	6370000000	15166000000	7246600000	7919300000	10482000000	3017500000	7464600000	10775000000	4854000000	5920900000	11745000000	5437900000	6306900000	16484000000	7926300000	8557900000	13815000000	6961600000
784	P0ABB4	12	ATP synthase F1 sector subunit beta;ATP synthase subunit beta;F-ATPase subunit beta	atpD;b3732;JW3710;papB;uncD	>sp|P0ABB4|ATPB_ECOLI ATP synthase subunit beta OS=Escherichia coli (strain K12) GN=atpD PE=1 SV=2	0	42.4	42.4	42.4	41.3	41.3	42.4	42.4	36.1	39.6	39.6	39.6	39.6	36.1	39.6	197880000000	92903000000	104980000000	11628000000	4991000000	6636600000	11747000000	4843400000	6903300000	11933000000	5817400000	6115600000	11768000000	5383500000	6384700000	9639600000	2709000000	6930700000	10791000000	5057500000	5733200000	11462000000	5204600000	6257300000	13805000000	6539200000	7266300000	13735000000	7025300000
785	P0ABC3	15	Protein hflC	b4175;hflA;hflC;JW4133	>sp|P0ABC3|HFLC_ECOLI Modulator of FtsH protease HflC OS=Escherichia coli (strain K12) GN=hflC PE=1 SV=1	7.5004e-294	51.2	62.3	51.2	62.3	62.3	54.5	64.4	48.2	43.4	51.8	48.2	47.6	47.6	51.8	36744000000	18202000000	18542000000	2629500000	1350700000	1278800000	1930500000	725550000	1205000000	1164400000	496600000	667850000	2142200000	1116800000	1025400000	1238100000	424530000	813590000	1456600000	717870000	738760000	2252100000	1160000000	1092100000	3384500000	1711500000	1673100000	2148900000	994670000
786	P0ABC7	14	Protein hflK	b4174;hflA;hflK;JW4132	>sp|P0ABC7|HFLK_ECOLI Modulator of FtsH protease HflK OS=Escherichia coli (strain K12) GN=hflK PE=1 SV=1	0	46.3	46.3	46.3	44.6	46.3	46.3	46.3	36	36	36	36	36	36	36	34043000000	16997000000	17046000000	2260300000	1170300000	1090000000	2213100000	820980000	1392100000	1324200000	607250000	716910000	2134900000	1083200000	1051700000	1945600000	671750000	1273800000	1945400000	1006300000	939020000	2259500000	1127800000	1131700000	3016800000	1636700000	1380100000	2415600000	1155000000
787	P0ABC9	4	High-affinity choline transport protein	b0314;betT;JW0306	>sp|P0ABC9|BETT_ECOLI High-affinity choline transport protein OS=Escherichia coli (strain K12) GN=betT PE=2 SV=1	2.9195e-07	3.5	3.5	3.5	3.5	3.5	3.5	3.5	0	4	0	3.5	0	0	0	63528000	31341000	32186000	8422800	4642400	3780400	11169000	3384800	7784100	2840000	1223900	1616100	7271200	4177200	3094000	8647000	3219800	5427200	7260500	3843200	3417300	10502000	5152200	5349600	0	0	0	4324700	2607200
[truncated: 1,618 more rows]
[truncated: 99 more columns]

## Sheet: S2
Protein IDs	Protein Names	Gene Names	CN (TP3) Rep2TP1	CN (TP3) Rep2TP2	CN (TP3) Rep2TP3	CN (TP3) Rep2TP4	CN (TP3) Rep2TP5	CN (TP3) Rep2TP6	CN (TP3) Rep2TP7	CN (TP5) Rep2TP1	CN (TP5) Rep2TP2	CN (TP5) Rep2TP5	CN (TP5) Rep2TP4	CN (TP5) Rep2TP5	CN (TP5) Rep2TP6	CN (TP5) Rep2TP7	CN (Avg) Rep2TP1	CN (Avg) Rep2TP2	CN (Avg) Rep2AvgLog	CN (Avg) Rep2TP4	CN (Avg) Rep2AvgTP5	CN (Avg) Rep2TP6	CN (Avg) Rep2TP7
[truncated: 2,303 more rows]

[truncated: 8 more sheets: S3, S4, S5, S6, S7, S8, S9, S10]
